# Supplementary material for: Identification performance of MALDI-ToF-MS upon mono- and bi-microbial cultures is cell number and culture proportion dependent
Source: Anal Bioanal Chem. 2019 Sep 5;411(26):7027–38. doi: 10.1007/s00216-019-02080-x (PMC6834929; doi:10.1007/s00216-019-02080-x)
Supplement: Supplementary file 2 — (XLSX 335 kb) [file 216_2019_2080_MOESM2_ESM.xlsx]

## Sheet: Growth curve data
Optical Density (600 nm)	B. breve		C. sporogenes		E. gallinarum		E. faecalis		Escherichia coli		Megasphaera massiliensis		Parabacteroides distasonis		Salmonella Typhimurium		Staphylococcus aureus
time (h)	replicate1	replicate2	replicate1	replicate2	replicate1	replicate2	replicate1	replicate2	replicate1	replicate2	replicate1	replicate2	replicate1	replicate2	replicate1	replicate2	replicate1	replicate2
0	0	0.04	0	-0.04	0.03	0	0	0.01	0.04	0.01	0.02	0.06	0.01	0.04	0.01	0	0	0.01
2	0.1	0.12	0.01	0.02	0.05	0.04	0.01	0	0.14	0.14	0.04	0.09	0.07	0.11	0.09	0.09	0.01	0.01
4	0.54	0.61	0.06	0.02	0.22	0.25	0.19	0.22	0.86	0.85	0.15	0.2	0.2	0.27	0.41	0.42	0.08	0.08
6	1.56	1.61	0.38	0.31	1.04	1.04	0.61	0.62	1.21	1.15	0.55	0.59	0.54	0.56	0.87	0.9	0.4	0.38
8	1.88	1.86	1.31	1.25	1.3	1.28	1.01	1	1.17	1.15	1.42	1.45	1.01	1.06	1.05	1.05	0.79	0.78
10	1.91	1.9	1.86	1.94	1.33	1.29	1.02	0.98	1.23	1.16	2.46	2.42	1.57	1.62	1.06	1.08	1	0.97
12	1.92	1.92	1.92	1.91	1.3	1.25	1.06	1	1.2	1.16	2.46	2.48	1.9	1.93	1.03	0.99	1.08	1.06
14	1.9	1.93	1.86	1.87	1.26	1.29	1.03	1.05	1.22	1.22	2.5	2.54	2.38	2.42	1.04	1.05	1.06	1.03
16	1.93	1.89	1.77	1.75	1.26	1.26	1.06	1.02	1.24	1.23	2.44	2.46	2.42	2.42	1	1.02	1.04	1.05

## Sheet: Viable cell count data
Strain	Replicate	Average Cell Count	Standard Deviation	Optical Density
Escherichia coli	A	7.66667e+08	2.2301e+08	0.5
	B	7.53333e+08	2.44404e+08	0.52
	C	1.23333e+09	1.81475e+08	0.52
Bifidobacterium breve	A	1850000000	7.54983e+07	1.38
	B	1780000000	2.38956e+08	1.52
	C	2.17667e+09	8.62168e+07	1.7
Enterococcus gallinarum	A	250000000	2.75318e+07	0.66
	B	284800000	4.82618e+07	0.66
	C	367000000	3.42929e+07	0.7
Salmonella Typhimurium	A	9.15111e+08	8.38726e+07	0.72
	B	1.26333e+09	1.68127e+08	0.82
	C	3114000000	6.65342e+08	0.74
Parabacteroides distasonis	A	1.65833e+09	2.57093e+08	2.36
	B	1204000000	5.4427e+08	2.28
	C	1446000000	2.07798e+08	2.32
Staphylococcus aureus	A	228000000	3.60278e+07	0.35
	B	415500000	5.56624e+07	0.41
	C	348500000	2.91256e+07	0.49
Clostridium sporogenes	A	838375000	9.78759e+07	2.22
	B	8.50182e+08	8.16307e+07	2.2
	C	8.47444e+08	9.96407e+07	2.2
Enterococcus faecalis	A	9.62667e+08	8.42931e+07	0.98
	B	1088750000	1.67151e+08	1
	C	1264000000	1.16319e+08	1
Megasphaera massiliensis	A	264000000	1.38564e+07	2.02
	B	2.37333e+08	5.03322e+06	2.02
	C	2.62667e+08	2.53246e+07	2.02

## Sheet: Incubation time experiment
Strain	Colony	Day 1	Day 2	Day 3	Day 4	Day 5	Day 6	Day 7	Day 8	Day 9	Day 10	Day 11	Day 12	Day 13	Day 14	Day 15	Day 16	Day 17	Day 18	Day 19	Day 20	Day 21
Escherchia coli	1.1	2.313	2.41	2.313	2.273	2.162	2.114	2.172	2.11	1.919	1.929	2.016	2.069	1.871	1.879	1.772	1.699	1.548	1.864	1.385	1.552	1.509
	1.2	2.335	2.37	2.31	2.193	2.18	2.263	2.023	2.148	1.866	1.945	1.913	2.045	1.938	1.999	1.546	1.555	1.49	1.554	1.689	1.679	1.608
	2.1	2.34	2.33	2.217	2.24	2.292	2.223	2.047	2.119	2.152	1.999	1.988	2.093	1.89	1.647	1.566	1.6	1.681	1.74	1.545	1.601	1.498
	2.2	2.338	2.265	2.242	2.271	2.213	2.282	2.182	2.205	2.031	1.949	1.867	1.856	2.017	1.437	1.576	1.43	1.716	1.656	1.274	1.457	1.428
	3.1	2.065	2.331	2.212	2.238	2.286	2.274	2.175	2.112	2.082	2.012	1.923	1.869	1.317	1.912	1.386	1.673	1.51	1.791	1.823	1	1.493
	3.3	2.344	2.277	2.171	2.073	2.193	2.19	2.059	2.119	2.007	1.682	1.73	1.84	1.503	1.405	1.165	1.426	1.548	1.696	1.607	1	1.588
Escherchia coli	Average	2.28917	2.3305	2.24417	2.21467	2.221	2.22433	2.10967	2.1355	2.0095	1.91933	1.90617	1.962	1.756	1.71317	1.50183	1.56383	1.58217	1.71683	1.55383	1.3815	1.52067
Escherchia coli	Max Value	2.344	2.41	2.313	2.273	2.292	2.282	2.182	2.205	2.152	2.012	2.016	2.093	2.017	1.999	1.772	1.699	1.716	1.864	1.823	1.679	1.608
Escherchia coli	Median	2.3365	2.3305	2.2295	2.239	2.203	2.243	2.1155	2.119	2.019	1.947	1.918	1.957	1.8805	1.763	1.556	1.5775	1.548	1.718	1.576	1.5045	1.5035
Clostridium sporogenes	1.1	2.372	2.258	1.914	1.855	2.157	1.857	1.374	1.786	1.653	2.034	1.865	1.733	1.604	1.47	1.66	1.528	1.501	1.47	1	1.706	1.723
	1.2	2.438	2.278	1.879	1	2.088	1.708	1.63	1.594	1.606	1.937	1.442	1.651	1.509	1	1.557	1.692	1.441	1.39	1	1.829	1.667
	2.1	2.418	1.72	1.941	1.872	2.138	2.002	1.794	1.84	1.533	1.708	1.866	1.593	1.776	1.748	1.907	1.724	1.479	1.456	1.827	1.855	1.74
	2.2	2.441	1.883	2.003	2.105	2.179	1.839	1.6986	1.604	1.766	1.54	1.69	1.601	1.53	1.993	1.513	1.985	1.493	1.47	1	1	1.741
	3.1	2.361	1.887	2.008	1	2.149	1.659	1.792	1.726	1.608	1.94	1.826	1.592	1.531	1.557	1.865	1	1.827	1.803	1.589	1.669	1.615
	3.3	2.544	1.624	1.922	1.981	2.059	1.796	1.603	1.712	1.721	1.929	1.899	1.37	1.755	1	1	1.108	1.516	1	1	1.595	1.778
Clostridium sporogenes	Average	2.429	1.94167	1.9445	1.6355	2.12833	1.81017	1.6486	1.71033	1.64783	1.848	1.76467	1.59	1.6175	1.46133	1.58367	1.50617	1.54283	1.4315	1.236	1.609	1.71067
Clostridium sporogenes	Max Value	2.544	2.278	2.008	2.105	2.179	2.002	1.794	1.84	1.766	2.034	1.899	1.733	1.776	1.993	1.907	1.985	1.827	1.803	1.827	1.855	1.778
Clostridium sporogenes	Median	2.428	1.885	1.9315	1.8635	2.1435	1.8175	1.6643	1.719	1.6305	1.933	1.8455	1.597	1.5675	1.5135	1.6085	1.61	1.497	1.463	1	1.6875	1.7315
Roseburia hominis	1.1	2.277	2.479	2.499	2.453	2.372	2.313	2.249	2.276	2.385	2.114	2.4	2.36	2.328	2.166	2.342	2.171	2.331	1	2.275	2.237	2.217
	1.2	2.362	2.462	2.461	2.507	2.397	2.36	2.414	2.383	2.515	1	2.43	2.292	2.283	1.98	1.724	2.142	2.246	2.272	2.112	2.018	2.228
	2.1	2.238	2.477	2.431	2.427	2.409	2.485	2.374	2.376	2.332	2.367	2.344	2.351	2.495	2.373	2.317	2.172	2.293	2.243	2.221	2.428	1.987
	2.2	2.357	2.555	2.503	2.496	2.453	2.439	2.377	2.315	2.347	2.461	2.341	2.383	2.384	1.897	2.38	1	1.435	2.326	2.208	2.307	1.886
	3.1	2.314	2.535	2.428	2.329	2.41	2.421	2.224	2.326	2.3	2.314	2.407	2.381	2.35	2.384	2.263	1	2.205	2.353	1	2.381	1
	3.3	2.43	2.532	2.525	2.366	2.475	2.526	2.312	2.297	2.328	2.443	2.419	2.4	2.254	2.323	2.295	2.309	2.365	2.379	1	2.358	2.285
Roseburia hominis	Average	2.32967	2.50667	2.4745	2.42967	2.41933	2.424	2.325	2.32883	2.36783	2.1165	2.39017	2.36117	2.349	2.18717	2.22017	1.799	2.14583	2.0955	1.80267	2.28817	1.93383
Roseburia hominis	Max Value	2.43	2.555	2.525	2.507	2.475	2.526	2.414	2.383	2.515	2.461	2.43	2.4	2.495	2.384	2.38	2.309	2.365	2.379	2.275	2.428	2.285
Roseburia hominis	Median	2.3355	2.5055	2.48	2.44	2.4095	2.43	2.343	2.3205	2.3395	2.3405	2.4035	2.3705	2.339	2.2445	2.306	2.1565	2.2695	2.299	2.16	2.3325	2.102
Bifidobacterium breve	1.1	1.975	2.258	2.22	2.047	2.155	2.131	1.878	2.048	2.145	2.038	2.055	1.959	2.071	2.121	2.145	2.042	2.085	2.037	1	2.045	1.973
	1.2	1.861	2.238	2.369	2.079	2.117	2.166	1.973	1	2.089	2.134	1.907	2	2.071	1	2.13	1.945	2.124	1	1	1.937	1
	2.1	2.075	2.194	2.226	2.057	2.155	2.201	2.209	2.216	2.197	2.119	1.99	2.046	2.088	1.888	2.135	1	2.037	1.844	1.806	1.989	2.02
	2.2	2.202	2.262	2.209	1	2.116	2.227	2.109	2.168	2.09	1	2.031	2.001	2.103	1	1	1	2.025	1.961	1	1.774	1.861
	3.1	2.277	2.186	2.115	2.078	2.038	2.214	2.044	2.192	2.169	2.024	2.067	2.151	2.067	2.076	2.174	2.052	2.115	2.047	1.999	2.092	2.009
	3.3	2.01	2.357	2.28	2.108	2.163	2.232	2.14	2.094	2.068	2.055	1	2.089	1.866	1.962	2.097	2.13	2.057	1.994	1.909	1.831	1
Bifidobacterium breve	Average	2.06667	2.24917	2.2365	1.89483	2.124	2.19517	2.05883	1.953	2.12633	1.895	1.84167	2.041	2.04433	1.6745	1.94683	1.69483	2.07383	1.81383	1.45233	1.94467	1.64383
Bifidobacterium breve	Max Value	2.277	2.357	2.369	2.108	2.163	2.232	2.209	2.216	2.197	2.134	2.067	2.151	2.103	2.121	2.174	2.13	2.124	2.047	1.999	2.092	2.02
Bifidobacterium breve	Median	2.0425	2.248	2.223	2.0675	2.136	2.2075	2.0765	2.131	2.1175	2.0465	2.0105	2.0235	2.071	1.925	2.1325	1.9935	2.071	1.9775	1.403	1.963	1.917
Parabacteroides distasonis	1.1	2.439	2.524	2.34	2.321	2.251	2.341	2.34	2.35	2.412	2.247	2.219	2.242	2.256	2.317	2.296	1	2.239	2.07	1	2.305	2.212
	1.2	2.388	2.497	2.404	2.34	2.338	2.112	1	2.373	1	2.316	2.259	2.167	2.318	2.352	2.084	2.098	2.379	2.264	1	2.146	1
	2.1	2.413	2.521	2.326	2.233	2.326	2.296	2.353	2.25	2.318	2.288	2.276	2.2703	2.227	2.25	2.315	2.206	2.175	2.198	2.013	2.131	2.163
	2.2	2.428	2.365	2.319	1	2.392	2.349	2.398	2.304	1	2.267	2.34	2.265	2.265	1	2.065	2.196	2.357	2.278	1	2.125	2.267
	3.1	2.436	2.377	2.27	2.112	2.3	2.245	2.349	2.338	2.38	2.335	2.266	2.155	2.264	2.296	2.091	2.258	2.329	2.17	1	2.131	2.242
	3.3	2.505	2.036	2.386	1	2.339	2.378	2.312	2.083	2.238	2.362	2.303	2.22	2.37	2.3	1	2.136	2.267	2.262	1	2.356	2.16
Parabacteroides distasonis	Average	2.43483	2.38667	2.34083	1.83433	2.32433	2.28683	2.12533	2.283	1.89133	2.3025	2.27717	2.21988	2.28333	2.08583	1.97517	1.98233	2.291	2.207	1.16883	2.199	2.00733
Parabacteroides distasonis	Max Value	2.505	2.524	2.404	2.34	2.392	2.378	2.398	2.373	2.412	2.362	2.34	2.2703	2.37	2.352	2.315	2.258	2.379	2.278	2.013	2.356	2.267
Parabacteroides distasonis	Median	2.432	2.437	2.333	2.1725	2.332	2.3185	2.3445	2.321	2.278	2.302	2.271	2.231	2.2645	2.298	2.0875	2.166	2.298	2.23	1	2.1385	2.1875
Blautia stercoris	1.1	2.286	2.466	2.273	2.314	2.162	2.221	2.131	2.158	2.137	1.904	1	1	1.917	2.063	2.086	1	2.096	1.93	1.9	1	2.006
	1.2	2.289	2.362	2.369	2.293	2.28	2.192	2.116	2.026	2.086	2.059	1.967	1	1	2.177	2.061	1	2.035	1.975	1	2.044	1
	2.1	2.299	2.319	2.262	2.231	2.168	2.108	2.067	2.213	2.039	1	1.998	1.826	1.832	1.885	2.224	2.137	2.146	1.99	1	1	2.08
	2.2	2.318	2.388	2.238	2.175	2.269	2.151	1.939	2.096	1.872	1.725	2.043	1	1.543	2.044	1	1.94	2.154	2.007	1	1.905	2.019
	3.1	2.276	2.441	2.316	1	2.28	2.125	1.897	2.193	2.035	1.93	1	1.784	2.104	2.016	2.07	2.113	1	2.11	1.864	1.931	1
	3.3	2.348	2.506	2.351	1	2.297	2.286	1.825	2.096	1.628	1.83	1	1	2.039	1.723	2.184	2.024	1	1.954	1	1.882	1.957
Blautia stercoris	Average	2.30267	2.41367	2.3015	1.8355	2.24267	2.1805	1.99583	2.13033	1.96617	1.74133	1.50133	1.26833	1.73917	1.98467	1.9375	1.70233	1.7385	1.99433	1.294	1.627	1.677
Blautia stercoris	Max Value	2.348	2.506	2.369	2.314	2.297	2.286	2.131	2.213	2.137	2.059	2.043	1.826	2.104	2.177	2.224	2.137	2.154	2.11	1.9	2.044	2.08
Blautia stercoris	Median	2.294	2.4145	2.2945	2.203	2.2745	2.1715	2.003	2.127	2.037	1.867	1.4835	1	1.8745	2.03	2.078	1.982	2.0655	1.9825	1	1.8935	1.9815
Megasphaera massiliensis	1.1	2.172	1.913	1.597	1.737	1.864	1.88	1.316	1	1.672	1.815	1	1	1	1	1	1	1	1	1	1	1
	1.2	2.279	1.957	1.704	1	1.66	1.58	1	1	1	1.587	1	1	1	1	1	1	1	1	1	1	1
	2.1	2.238	1.968	1.852	1.558	1.655	1.655	1.701	1.758	1.731	1.828	1	1	1	1	1.378	1	1	1	1	1	1
	2.2	2.234	2.033	1.975	1.51	1.818	1.954	1.908	1.605	1	1	1.385	1.445	1.422	1	1	1	1	1	1	1	1
	3.1	2.302	2.067	1.75	1.438	1.695	1.685	1	1.79	2	1	1.366	1	1	1	1.4	1	1.506	1	1	1.445	1
	3.3	2.307	1.937	1.929	1	1.835	1.67	1	1	1	1	1.54	1	1	1	1.592	1	1	1	1	1	1
Megasphaera massiliensis	Average	2.25533	1.97917	1.80117	1.37383	1.7545	1.73733	1.32083	1.35883	1.4005	1.37167	1.21517	1.07417	1.07033	1	1.22833	1	1.08433	1	1	1.07417	1
Megasphaera massiliensis	Max Value	2.307	2.067	1.975	1.737	1.864	1.954	1.908	1.79	2	1.828	1.54	1.445	1.422	1	1.592	1	1.506	1	1	1.445	1
Megasphaera massiliensis	Median	2.2585	1.9625	1.801	1.474	1.7565	1.6775	1.158	1.3025	1.336	1.2935	1.183	1	1	1	1.189	1	1	1	1	1	1
Enterococcus gallinarum	1.1	2.435	2.448	2.549	2.418	2.376	1	1.843	2.401	2.391	1	1	2.134	2.329	2.1422	2.293	2.011	2.012	2.046	2.137	1.98	2.058
	1.2	2.477	2.577	2.571	2.421	2.419	1	2.093	2.34	2.393	1	1	2.364	2.319	2.317	1.955	2.269	1	2.024	2.049	2.076	2.15
	2.1	2.248	2.314	2.555	2.295	2.472	2.424	2.034	2.366	2.379	2.159	2.207	2.105	2.297	2.021	2.329	2.119	2.178	2.005	2.024	2.258	1.92
	2.2	2.47	2.527	2.503	1	2.428	2.354	2.218	2.219	2.474	2.178	2.211	2.308	2.255	2.15	2.272	2.19	2.057	1.667	1	1.593	1
	3.1	2.566	2.349	2.463	2.139	2.445	2.463	1.989	2.258	2.386	2.029	2.303	2.226	2.406	2.197	2.13	1.638	1	1.88	1	2.086	2.316
	3.3	2.524	2.357	1	1	2.279	2.482	1.928	2.175	2.447	2.131	2.318	2.145	2.191	1.761	1	1	1	1.855	1.971	2.155	1
Enterococcus gallinarum	Average	2.45333	2.42867	2.2735	1.87883	2.40317	1.95383	2.0175	2.29317	2.41167	1.7495	1.83983	2.21367	2.2995	2.09803	1.9965	1.87117	1.54117	1.91283	1.69683	2.02467	1.74067
Enterococcus gallinarum	Max Value	2.566	2.577	2.571	2.421	2.472	2.482	2.218	2.401	2.474	2.178	2.318	2.364	2.406	2.317	2.329	2.269	2.178	2.046	2.137	2.258	2.316
Enterococcus gallinarum	Median	2.4735	2.4025	2.526	2.217	2.4235	2.389	2.0115	2.299	2.392	2.08	2.209	2.1855	2.308	2.1461	2.201	2.065	1.506	1.9425	1.9975	2.081	1.989
Bifidobacterium longum	1.1	1.748	1.745	1.827	1.815	2.061	1.919	1.756	1.983	1	2.003	1.836	1.637	1.916	1.934	1.591	1.978	1.727	1.578	1.673	1.926	1.897
	1.2	1.736	2.093	2.224	2.043	2.01	2.036	2.029	2.016	1	1.873	1.9839	1.705	1.912	2.048	1.919	1	1.788	1.786	1	1	1.715
	2.1	1.708	2.198	1.851	1	1.979	2.016	1.846	1.797	1.873	2.039	1.72	1	1.751	1	2.039	1	1	1	1	1.562	1
	2.2	1.955	1.983	2.178	1	2.027	1.837	1.965	2.111	1.978	1.926	1.826	1	1.867	1	2.118	1.998	1	1.688	1	1	1.898
	3.1	2.261	2.054	1.97	1	1.99	1.882	1.906	1.866	1.958	1	1.707	1.766	1.666	2.143	1.801	1.645	2.069	1.784	1	1	1.841
	3.3	2.228	2.063	2.041	2.071	1.941	2.031	1.991	1.978	2.042	1.957	1.732	1.806	1.92	2.132	1	1.758	1	1.851	1.777	1.81	1.79
Bifidobacterium longum	Average	2.148	2.03333	2.063	1.357	1.986	1.91667	1.954	1.985	1.99267	1.62767	1.755	1.524	1.81767	1.75833	1.63967	1.80033	1.35633	1.77433	1.259	1.27	1.843
Bifidobacterium longum	Max Value	2.261	2.198	2.224	2.071	2.061	2.036	2.029	2.111	2.042	2.039	1.9839	1.806	1.92	2.143	2.118	1.998	2.069	1.851	1.777	1.926	1.898
Bifidobacterium longum	Median	1.8515	2.0585	2.0055	1.4075	2	1.9675	1.9355	1.9805	1.9155	1.9415	1.779	1.671	1.8895	1.991	1.86	1.7015	1.3635	1.736	1	1.281	1.8155
Enterococcus faecalis	1.1	2.191	2.319	2.292	2.233	2.273	2.224	2.185	2.339	2.215	2.199	2.144	2.063	2.105	2.155	2.205	2.158	2.199	2.055	2.015	2.079	2.035
	1.2	2.322	2.394	1.968	2.31	2.342	2.364	1	2.236	1	2.177	2.37	2.184	2.2	2.192	2.257	2.14	2.212	2.044	1	2.126	1
	2.1	2.164	2.314	2.406	1	2.332	2.345	2.271	2.288	2.372	2.241	2.256	2.118	2.045	2.162	2.232	2.182	2.196	2.072	2.043	2.074	2.158
	2.2	2.382	2.317	2.349	2.264	2.326	2.313	2.244	2.308	2.322	1	2.167	2.198	2.109	2.105	2.188	2.137	2.133	2.045	2.107	2.102	2.012
	3.1	2.417	2.297	2.401	2.316	2.253	2.283	2.121	2.297	2.321	2.22	2.23	1.765	2.135	2.189	2.185	2.074	2.27	1.998	1	2.176	2.254
	3.3	2.32	2.312	2.355	2.308	2.34	2.258	1	2.29	2.251	2.145	2.208	2.09	2.158	2.074	2.1	1	1.995	1.97	2.12	2.048	2.181
Enterococcus faecalis	Average	2.29933	2.3255	2.29517	2.07183	2.311	2.29783	1.8035	2.293	2.08017	1.997	2.22917	2.06967	2.12533	2.14617	2.1945	1.9485	2.1675	2.03067	1.71417	2.10083	1.94
Enterococcus faecalis	Max Value	2.417	2.394	2.406	2.316	2.342	2.364	2.271	2.339	2.372	2.241	2.37	2.198	2.2	2.192	2.257	2.182	2.27	2.072	2.12	2.176	2.254
Enterococcus faecalis	Median	2.321	2.3155	2.352	2.286	2.329	2.298	2.153	2.2935	2.286	2.188	2.219	2.104	2.122	2.1585	2.1965	2.1385	2.1975	2.0445	2.029	2.0905	2.0965
Salmonella Typhimurium	1.1	2.145	2.043	1.968	2.066	2.051	1.489	1.464	1.42	1.502	1.449	1.397	1.333	1.349	1.31	1.353	1.23	1.329	1.235	1.296	1.281	1.378
	1.2	2.244	1.824	2.022	2.041	2.009	1.639	1.434	1.381	1.451	1.485	1.36	1.425	1.208	1.415	1.355	1.409	1.399	1.443	1	1.404	1.433
	2.1	2.255	2.219	1.875	2.039	1.945	1.629	1.464	1.612	1.486	1.46	1.573	1.402	1.383	1.387	1.374	1.161	1.336	1.291	1.434	1.394	1.476
	2.2	1.87	1.992	1.964	1.834	1.979	1.41	1.448	1.409	1.526	1.387	1.431	1.338	1.419	1.423	1.362	1.401	1.336	1.313	1.341	1.409	1.665
	3.1	2.174	2.107	1.84	2.122	2.141	1.704	1.165	1.523	1.406	1.506	1.329	1.299	1.454	1.383	1.296	1.435	1.398	1.497	1.289	1.512	1.465
	3.3	2.094	1.833	1.996	2.05	2.011	1.67	1.449	1.643	1.324	1.398	1.432	1.136	1.471	1.522	1.362	1.392	1.483	1.309	1.47	1.458	1.408
Salmonella Typhimurium	Average	2.13033	2.003	1.94417	2.02533	2.02267	1.59017	1.404	1.498	1.44917	1.4475	1.42033	1.32217	1.38067	1.40667	1.35033	1.338	1.38017	1.348	1.305	1.40967	1.47083
Salmonella Typhimurium	Max Value	2.255	2.219	2.022	2.122	2.141	1.704	1.464	1.643	1.526	1.506	1.573	1.425	1.471	1.522	1.374	1.435	1.483	1.497	1.47	1.512	1.665
Salmonella Typhimurium	Median	2.1595	2.0175	1.966	2.0455	2.01	1.634	1.4485	1.4715	1.4685	1.4545	1.414	1.3355	1.401	1.401	1.3585	1.3965	1.367	1.311	1.3185	1.4065	1.449
Staphylococcus aureus subsp. aureus	1.1	2.331	2.189	2.339	2.265	2.37	2.102	2.161	2.357	1.966	2.234	2.155	2.119	1.995	2.154	1.982	2.05	2.078	2.085	2.054	2.09	2.157
	1.2	2.31	2.434	2.389	2.345	2.372	2.242	2.367	2.316	1	2.251	1	2.046	2.035	2.167	2.105	1.993	1.999	1.66	1	2.157	2.041
	2.1	2.362	2.21	2.322	2.314	2.284	2.21	2.294	2.198	2.233	2.227	2.223	2.087	2	2.133	1.809	2.127	2.067	1.905	1.939	2.067	2.113
	2.2	2.494	2.478	2.421	2.349	2.39	2.33	2.186	2.273	2.244	2.213	2.191	1.945	2.121	2.103	2.019	1.952	2.151	1.694	1	2.032	2.104
	3.1	2.49	2.214	2.286	2.295	2.328	2.316	2.331	2.286	2.34	2.194	2.106	1	2.065	2.024	2.067	2.079	2.068	1.846	1.895	2.005	1.969
	3.3	2.404	2.405	2.342	2.139	2.359	2.324	2.329	2.254	2.273	2.186	1	1	2.16	2.129	1	1.896	2.167	1.572	1	2.133	2.12
Staphylococcus aureus subsp. aureus	Average	2.3985	2.32167	2.34983	2.2845	2.3505	2.254	2.278	2.28067	2.00933	2.2175	1.77917	1.6995	2.06267	2.11833	1.83033	2.01617	2.08833	1.79367	1.48133	2.08067	2.084
Staphylococcus aureus subsp. aureus	Max Value	2.494	2.478	2.421	2.349	2.39	2.33	2.367	2.357	2.34	2.251	2.223	2.119	2.16	2.167	2.105	2.127	2.167	2.085	2.054	2.157	2.157
Staphylococcus aureus subsp. aureus	Median	2.383	2.3095	2.3405	2.3045	2.3645	2.279	2.3115	2.2795	2.2385	2.22	2.1305	1.9955	2.05	2.131	2.0005	2.0215	2.073	1.77	1.4475	2.0785	2.1085
Bacillus subtilis	1.1	1.862	2.081	2.004	2.057	1.978	2.013	1.952	1.969	2.126	1	1.754	1.726	1	1.7	1.535	1	1	1.441	1	1	1
	1.2	2.088	2.116	2.027	1.98	1.946	1.822	2.022	2.021	2.111	1	1.729	1.779	1	1	1.283	1	1	1	1	1	1
	2.1	2.021	2.177	2.121	1	1.979	1.945	1.794	2.042	2.034	1	2.055	1.52	1	1	1	1.423	1	1	1	1	1
	2.2	2.138	2.067	2.075	1	1.971	2.026	1.946	2.017	2.108	1.805	1.856	1	1.327	1.829	1	1	1	1	1	1	1
	3.1	2.064	2.034	2.043	1	1.58	1.946	2.006	1.845	2.068	1.834	1.965	1.468	1.898	1	1	1	1.385	1.342	1	1	1
	3.3	1.968	2.109	2.093	1	1	2.011	2.171	1	2.068	1.94	1.953	1.792	1	1.401	1	1	1.425	1	1	1	1
Bacillus subtilis	Average	2.0235	2.09733	2.0605	1.3395	1.74233	1.9605	1.98183	1.81567	2.08583	1.42983	1.88533	1.5475	1.20417	1.32167	1.13633	1.0705	1.135	1.1305	1	1	1
Bacillus subtilis	Max Value	2.138	2.177	2.121	2.057	1.979	2.026	2.171	2.042	2.126	1.94	2.055	1.792	1.898	1.829	1.535	1.423	1.425	1.441	1	1	1
Bacillus subtilis	Median	2.0425	2.095	2.059	1	1.9585	1.9785	1.979	1.993	2.088	1.4025	1.9045	1.623	1	1.2005	1	1	1	1	1	1	1
Pseudomonas aeruginosa	1.1	2.124	2.393	2.026	1.658	1.225	1.622	1.374	1.323	1.44	1.372	1.4	1.278	1.309	1.459	1.392	1.389	1.411	1.352	1.364	1.277	1.446
	1.2	2.376	2.513	2.138	1.591	1.22	1.441	1.566	1.388	1.564	1.333	1.409	1.417	1.32	1.184	1.381	1.363	1.397	1	1.334	1.448	1.481
	2.1	2.469	2.377	2.141	1.797	1.211	1.803	1.306	1.318	1.392	1.369	1.24	1.122	1.451	1.395	1.482	1.362	1.547	1.25	1.447	1.454	1
	2.2	2.519	2.391	1.983	1	1.284	1.619	1.386	1.315	1.352	1.34	1.495	1.428	1.359	1.293	1	1	1.434	1.346	1	1.401	1
	3.1	2.459	1.896	2.069	1.487	1.27	1.517	1.437	1.312	1.331	1.352	1.362	1.345	1.333	1.346	1.43	1.553	1.263	1.416	1.385	1.325	1
	3.3	2.425	2.333	2.099	1.434	1.342	1.753	1.488	1.289	1.298	1.392	1.53	1.225	1.395	1	1	1.253	1.307	1.326	1	1	1.397
Pseudomonas aeruginosa	Average	2.39533	2.31717	2.076	1.4945	1.25867	1.62583	1.42617	1.32417	1.39617	1.35967	1.406	1.3025	1.36117	1.2795	1.28083	1.32	1.39317	1.28167	1.255	1.3175	1.22067
Pseudomonas aeruginosa	Max Value	2.519	2.513	2.141	1.797	1.342	1.803	1.566	1.388	1.564	1.392	1.53	1.428	1.451	1.459	1.482	1.553	1.547	1.416	1.447	1.454	1.481
Pseudomonas aeruginosa	Median	2.442	2.384	2.084	1.539	1.2475	1.6205	1.4115	1.3165	1.372	1.3605	1.4045	1.3115	1.346	1.3195	1.3865	1.3625	1.404	1.336	1.349	1.363	1.1985

## Sheet: Monomicrobial samples
Strain	Replicate	Factor	Putative VCC	Average score	Std. deviation	Spot 1	Spot 2	Spot 3	Spot 4	Spot 5	Spot 6
Clostridium sporogenes	A	0.1	83837500	1	0	1	1	1	1	1	1
Clostridium sporogenes	A	0.1	83837500	1.145	0.355176	1.87	1	1	1	1	1
Clostridium sporogenes	A	0.1	83837500	1	0	1	1	1	1	1	1
Clostridium sporogenes	A	0.1	83837500	1	0	1	1	1	1	1	1
Clostridium sporogenes	C	0.1	8.47444e+07	1	0	1	1	1	1	1	1
Clostridium sporogenes	C	0.1	8.47444e+07	1	0	1	1	1	1	1	1
Clostridium sporogenes	C	0.1	8.47444e+07	1	0	1	1	1	1	1	1
Clostridium sporogenes	C	0.1	8.47444e+07	1	0	1	1	1	1	1	1
Clostridium sporogenes	B	0.1	8.50182e+07	1	0	1	1	1	1	1	1
Clostridium sporogenes	B	0.1	8.50182e+07	1	0	1	1	1	1	1	1
Clostridium sporogenes	B	0.1	8.50182e+07	1	0	1	1	1	1	1	1
Clostridium sporogenes	B	0.1	8.50182e+07	1	0	1	1	1	1	1	1
Clostridium sporogenes	A	0.2	167675000	1.3445	0.536963	2.127	1	1	1.94	1	1
Clostridium sporogenes	A	0.2	167675000	1.63433	0.493972	1.913	2.025	1	1.986	1	1.882
Clostridium sporogenes	A	0.2	167675000	1.64833	0.319442	1.837	1	1.747	1.767	1.793	1.746
Clostridium sporogenes	A	0.2	167675000	1.44567	0.361697	1.658	1	1.651	1.513	1	1.852
Clostridium sporogenes	C	0.2	1.69489e+08	1	0	1	1	1	1	1	1
Clostridium sporogenes	C	0.2	1.69489e+08	1.57567	0.468642	2.002	2.043	1.736	1.673	1	1
Clostridium sporogenes	C	0.2	1.69489e+08	1.5585	0.28828	1.849	1.603	1	1.615	1.635	1.649
Clostridium sporogenes	C	0.2	1.69489e+08	1.49767	0.247029	1.596	1.594	1	1.616	1.651	1.529
Clostridium sporogenes	B	0.2	1.70036e+08	1	0	1	1	1	1	1	1
Clostridium sporogenes	B	0.2	1.70036e+08	1.78783	0.080755	1.796	1.813	1.796	1.711	1.693	1.918
Clostridium sporogenes	B	0.2	1.70036e+08	1.61217	0.307405	1.842	1	1.782	1.672	1.709	1.668
Clostridium sporogenes	B	0.2	1.70036e+08	1	0	1	1	1	1	1	1
Clostridium sporogenes	A	0.25	209593750	1.71317	0.554869	2.153	2.039	2.09	1.997	1	1
Clostridium sporogenes	A	0.25	209593750	2.00117	0.0840581	2.029	2.063	2.093	1.934	1.869	2.019
Clostridium sporogenes	A	0.25	209593750	1.8865	0.0692207	1.924	1.883	1.996	1.887	1.824	1.805
Clostridium sporogenes	A	0.25	209593750	1.84817	0.165139	1.914	1.817	1.903	1.549	2.044	1.862
Clostridium sporogenes	C	0.25	2.11861e+08	1.75733	0.588422	1	2.149	1	2.213	2.105	2.077
Clostridium sporogenes	C	0.25	2.11861e+08	2.0075	0.0569517	2.047	2.031	1.988	1.92	2.08	1.979
Clostridium sporogenes	C	0.25	2.11861e+08	1.7665	0.122668	1.735	1.544	1.758	1.847	1.829	1.886
Clostridium sporogenes	C	0.25	2.11861e+08	1.39567	0.312776	1.561	1.497	1	1.638	1.678	1
Clostridium sporogenes	B	0.25	2.12545e+08	1.82583	0.643303	1	1	2.197	2.326	2.296	2.136
Clostridium sporogenes	B	0.25	2.12545e+08	1.87017	0.101045	1.874	1.875	2.005	1.834	1.703	1.93
Clostridium sporogenes	B	0.25	2.12545e+08	1.567	0.448002	1.979	1.914	1	1.761	1.748	1
Clostridium sporogenes	B	0.25	2.12545e+08	1.40533	0.456201	1.657	1	1.986	1	1	1.789
Clostridium sporogenes	A	0.33	276663750	1.77483	0.605851	2.167	2.153	2.295	1	1	2.034
Clostridium sporogenes	A	0.33	276663750	1.96083	0.47257	2.13	2.18	2.094	2.145	2.216	1
Clostridium sporogenes	A	0.33	276663750	2.0065	0.0793719	2.006	2.05	1.962	2.004	2.126	1.891
Clostridium sporogenes	A	0.33	276663750	1.75817	0.389645	1.968	1.942	1	1.998	1.677	1.964
Clostridium sporogenes	C	0.33	2.79657e+08	1.68217		2.111	2.062	1	1.971	1	1.949
Clostridium sporogenes	C	0.33	2.79657e+08	2.02567	0.0613732	2.046	1.926	2.103	1.998	2.015	2.066
Clostridium sporogenes	C	0.33	2.79657e+08	1.85167	0.164473	1.798	1.545	1.9	1.993	1.964	1.91
Clostridium sporogenes	C	0.33	2.79657e+08	1.92033	0.0767429	1.818	1.887	1.865	2.015	1.944	1.993
Clostridium sporogenes	B	0.33	280560000	2.20417	0.0626559	2.187	2.277	2.281	2.152	2.131	2.197
Clostridium sporogenes	B	0.33	280560000	1.96683	0.0909844	2.063	1.974	1.822	2.018	2.027	1.897
Clostridium sporogenes	B	0.33	280560000	1.8985	0.126948	1.9	1.927	1.94	1.848	2.082	1.694
Clostridium sporogenes	B	0.33	280560000	1.7275	0.360851	1.807	1	1.952	1.824	1.925	1.857
Clostridium sporogenes	A	0.5	419187500	2.168	0.0638843	2.205	2.18	2.168	2.106	2.088	2.261
Clostridium sporogenes	A	0.5	419187500	2.151	0.0433267	2.173	2.158	2.224	2.115	2.123	2.113
Clostridium sporogenes	A	0.5	419187500	2.13867	0.0465045	2.177	2.185	2.153	2.056	2.127	2.134
Clostridium sporogenes	A	0.5	419187500	1.72667	0.563961	2.136	2.045	1	1	2.121	2.058
Clostridium sporogenes	C	0.5	4.23722e+08	1.83383	0.645946	2.236	2.25	2.264	2.253	1	1
Clostridium sporogenes	C	0.5	4.23722e+08	2.16	0.0190263	2.168	2.151	2.161	2.168	2.128	2.184
Clostridium sporogenes	C	0.5	4.23722e+08	2.03333	0.0376864	2.051	1.979	2.016	2.071	2.073	2.01
Clostridium sporogenes	C	0.5	4.23722e+08	2.01133	0.0782602	2.066	1.907	2.097	1.922	2.036	2.04
Clostridium sporogenes	B	0.5	4.25091e+08	2.18383	0.0696833	2.079	2.148	2.257	2.264	2.169	2.186
Clostridium sporogenes	B	0.5	4.25091e+08	2.05417	0.060098	2.096	2.134	2.031	1.996	1.983	2.085
Clostridium sporogenes	B	0.5	4.25091e+08	2.05133	0.0956884	2.089	2.028	2.117	2.097	1.867	2.11
Clostridium sporogenes	B	0.5	4.25091e+08	1.68117	0.528968	2.012	1	2.089	1	2.013	1.973
Clostridium sporogenes	A	0.66	553327500	2.23	0.0383823	2.226	2.285	2.168	2.25	2.221	2.23
Clostridium sporogenes	A	0.66	553327500	2.20067	0.0322903	2.168	2.177	2.238	2.173	2.237	2.211
Clostridium sporogenes	A	0.66	553327500	2.20683	0.0387475	2.218	2.232	2.253	2.217	2.171	2.15
Clostridium sporogenes	A	0.66	553327500	2.17167	0.0649697	2.126	2.119	2.108	2.184	2.267	2.226
Clostridium sporogenes	C	0.66	5.59313e+08	2.2545	0.0351155	2.244	2.203	2.236	2.264	2.305	2.275
Clostridium sporogenes	C	0.66	5.59313e+08	2.21033	0.059288	2.143	2.236	2.238	2.235	2.131	2.279
Clostridium sporogenes	C	0.66	5.59313e+08	2.08633	0.0176597	2.11	2.095	2.068	2.063	2.091	2.091
Clostridium sporogenes	C	0.66	5.59313e+08	2.09467	0.0659262	2.134	2.126	1.984	2.147	2.043	2.134
Clostridium sporogenes	B	0.66	561120000	2.06917	0.524969	2.214	2.289	2.306	2.31	2.296	1
Clostridium sporogenes	B	0.66	561120000	2.20533	0.0570357	2.209	2.105	2.241	2.261	2.238	2.178
Clostridium sporogenes	B	0.66	561120000	2.12633	0.0462241	2.042	2.148	2.124	2.12	2.178	2.146
Clostridium sporogenes	B	0.66	561120000	2.00183	0.492726	2.128	2.181	2.246	2.216	2.24	1
Clostridium sporogenes	A	0.8	670700000	2.24733	0.0483018	2.197	2.318	2.25	2.291	2.215	2.213
Clostridium sporogenes	A	0.8	670700000	2.2575	0.06105	2.188	2.276	2.222	2.214	2.353	2.292
Clostridium sporogenes	A	0.8	670700000	2.17767	0.0986076	2.232	1.982	2.245	2.181	2.2	2.226
Clostridium sporogenes	A	0.8	670700000	2.032	0.507127	2.274	2.284	2.25	1	2.198	2.186
Clostridium sporogenes	C	0.8	6.77956e+08	2.2525	0.0267189	2.245	2.234	2.265	2.284	2.213	2.274
Clostridium sporogenes	C	0.8	6.77956e+08	2.2585	0.0526526	2.331	2.202	2.221	2.215	2.292	2.29
Clostridium sporogenes	C	0.8	6.77956e+08	2.111	0.03997	2.1	2.098	2.111	2.167	2.14	2.05
Clostridium sporogenes	C	0.8	6.77956e+08	2.18133	0.0487593	2.213	2.194	2.112	2.222	2.219	2.128
Clostridium sporogenes	B	0.8	6.80145e+08	2.27017	0.114204	2.35	2.337	2.277	2.283	2.045	2.329
Clostridium sporogenes	B	0.8	6.80145e+08	2.19833	0.0637955	2.228	2.203	2.132	2.182	2.14	2.305
Clostridium sporogenes	B	0.8	6.80145e+08	2.22383	0.0543817	2.124	2.231	2.222	2.282	2.223	2.261
Clostridium sporogenes	B	0.8	6.80145e+08	2.2035	0.049951	2.158	2.23	2.203	2.186	2.288	2.156
Clostridium sporogenes	A	1	838375000	2.298	0.0652166	2.18	2.329	2.332	2.263	2.35	2.334
Clostridium sporogenes	A	1	838375000	2.24117	0.0233616	2.251	2.264	2.266	2.216	2.238	2.212
Clostridium sporogenes	A	1	838375000	2.18817	0.0205175	2.176	2.154	2.204	2.205	2.186	2.204
Clostridium sporogenes	A	1	838375000	2.1935	0.0524128	2.182	2.27	2.192	2.114	2.176	2.227
Clostridium sporogenes	C	1	8.47444e+08	2.29667	0.0467917	2.305	2.321	2.244	2.236	2.354	2.32
Clostridium sporogenes	C	1	8.47444e+08	2.2595	0.0349328	2.252	2.245	2.323	2.274	2.235	2.228
Clostridium sporogenes	C	1	8.47444e+08	2.1965	0.0311175	2.205	2.14	2.205	2.185	2.228	2.216
Clostridium sporogenes	C	1	8.47444e+08	2.14367	0.0353478	2.148	2.195	2.146	2.161	2.091	2.121
Clostridium sporogenes	B	1	8.50182e+08	2.30583	0.057346	2.308	2.276	2.342	2.365	2.337	2.207
Clostridium sporogenes	B	1	8.50182e+08	2.20967	0.043798	2.156	2.183	2.279	2.237	2.189	2.214
Clostridium sporogenes	B	1	8.50182e+08	2.16817	0.043623	2.215	2.159	2.208	2.154	2.095	2.178
Clostridium sporogenes	B	1	8.50182e+08	2.03433	0.507902	2.247	2.221	2.202	1	2.232	2.304
Clostridium sporogenes	A	1.5	1257562500	2.31667	0.0193149	2.325	2.283	2.333	2.307	2.334	2.318
Clostridium sporogenes	A	1.5	1257562500	2.28133	0.0261508	2.306	2.268	2.277	2.242	2.314	2.281
Clostridium sporogenes	A	1.5	1257562500	2.2645	0.0444016	2.336	2.292	2.224	2.255	2.217	2.263
Clostridium sporogenes	A	1.5	1257562500	2.237	0.0450999	2.2	2.226	2.179	2.295	2.281	2.241
Clostridium sporogenes	C	1.5	1.27117e+09	2.086	0.535341	2.362	2.338	2.19	1	2.312	2.314
Clostridium sporogenes	C	1.5	1.27117e+09	2.26033	0.0534178	2.221	2.227	2.295	2.214	2.254	2.351
Clostridium sporogenes	C	1.5	1.27117e+09	2.1765	0.0214919	2.161	2.171	2.17	2.216	2.157	2.184
Clostridium sporogenes	C	1.5	1.27117e+09	2.23667	0.0474201	2.276	2.282	2.156	2.247	2.208	2.251
Clostridium sporogenes	B	1.5	1.27527e+09	2.3635	0.0363799	2.372	2.378	2.355	2.383	2.398	2.295
Clostridium sporogenes	B	1.5	1.27527e+09	2.243	0.0200798	2.211	2.244	2.253	2.236	2.242	2.272
Clostridium sporogenes	B	1.5	1.27527e+09	2.24817	0.0296609	2.248	2.278	2.223	2.205	2.256	2.279
Clostridium sporogenes	B	1.5	1.27527e+09	2.249	0.0735255	2.315	2.171	2.141	2.283	2.286	2.298
Clostridium sporogenes	A	2	1676750000	2.32167	0.0180074	2.336	2.332	2.289	2.335	2.324	2.314
Clostridium sporogenes	A	2	1676750000	2.28967	0.0610071	2.252	2.248	2.382	2.229	2.346	2.281
Clostridium sporogenes	A	2	1676750000	2.279	0.0512952	2.242	2.238	2.289	2.357	2.23	2.318
Clostridium sporogenes	A	2	1676750000	2.23033	0.0464055	2.293	2.158	2.257	2.224	2.205	2.245
Clostridium sporogenes	C	2	1.69489e+09	2.33583	0.0384365	2.304	2.306	2.349	2.366	2.299	2.391
Clostridium sporogenes	C	2	1.69489e+09	2.26067	0.0303359	2.215	2.247	2.292	2.263	2.251	2.296
Clostridium sporogenes	C	2	1.69489e+09	2.249	0.00819756	2.244	2.25	2.243	2.246	2.246	2.265
Clostridium sporogenes	C	2	1.69489e+09	2.23833	0.0339156	2.214	2.225	2.249	2.244	2.201	2.297
Clostridium sporogenes	B	2	1.70036e+09	2.33967	0.0361976	2.332	2.301	2.409	2.331	2.335	2.33
Clostridium sporogenes	B	2	1.70036e+09	2.25917	0.0079854	2.255	2.249	2.264	2.254	2.262	2.271
Clostridium sporogenes	B	2	1.70036e+09	2.24317	0.045714	2.216	2.25	2.23	2.256	2.321	2.186
Clostridium sporogenes	B	2	1.70036e+09	2.04483	0.514145	2.193	2.2	2.309	1	2.271	2.296
Bifidobacterium breve	B	0.1	178000000	1.08383	0.205349	1	1	1.503	1	1	1
Bifidobacterium breve	B	0.1	178000000	1	0	1	1	1	1	1	1
Bifidobacterium breve	B	0.1	178000000	1.01667	0.0408248	1	1	1.1	1	1	1
Bifidobacterium breve	B	0.1	178000000	1	0	1	1	1	1	1	1
Bifidobacterium breve	A	0.1	185000000	1.07783	0.147201	1	1	1	1.367	1	1.1
Bifidobacterium breve	A	0.1	185000000	1	0	1	1	1	1	1	1
Bifidobacterium breve	A	0.1	185000000	1.26517	0.301188	1.605	1	1.601	1	1	1.385
Bifidobacterium breve	A	0.1	185000000	1	0	1	1	1	1	1	1
Bifidobacterium breve	C	0.1	2.17667e+08	1.06967	0.128065	1.1	1.318	1	1	1	1
Bifidobacterium breve	C	0.1	2.17667e+08	1	0	1	1	1	1	1	1
Bifidobacterium breve	C	0.1	2.17667e+08	1	0	1	1	1	1	1	1
Bifidobacterium breve	C	0.1	2.17667e+08	1	0	1	1	1	1	1	1
Bifidobacterium breve	B	0.2	356000000	1.70083	0.128814	1.87	1.733	1.77	1.68	1.668	1.484
Bifidobacterium breve	B	0.2	356000000	1	0	1	1	1	1	1	1
Bifidobacterium breve	B	0.2	356000000	1.01667	0.0408248	1	1	1.1	1	1	1
Bifidobacterium breve	B	0.2	356000000	1	0	1	1	1	1	1	1
Bifidobacterium breve	A	0.2	370000000	1.13017	0.208137	1.472	1.309	1	1	1	1
Bifidobacterium breve	A	0.2	370000000	1.04483	0.109819	1	1	1	1	1	1.269
Bifidobacterium breve	A	0.2	370000000	1	0	1	1	1	1	1	1
Bifidobacterium breve	A	0.2	370000000	1	0	1	1	1	1	1	1
Bifidobacterium breve	C	0.2	4.35333e+08	1	0	1	1	1	1	1	1
Bifidobacterium breve	C	0.2	4.35333e+08	1	0	1	1	1	1	1	1
Bifidobacterium breve	C	0.2	4.35333e+08	1	0	1	1	1	1	1	1
Bifidobacterium breve	C	0.2	4.35333e+08	1	0	1	1	1	1	1	1
Bifidobacterium breve	B	0.25	445000000	1.59883	0.158877	1.749	1.654	1.746	1.422	1.384	1.638
Bifidobacterium breve	B	0.25	445000000	1	0	1	1	1	1	1	1
Bifidobacterium breve	B	0.25	445000000	1.01667	0.0408248	1	1.1	1	1	1	1
Bifidobacterium breve	B	0.25	445000000	1.04133	0.0658078	1	1	1.148	1.1	1	1
Bifidobacterium breve	A	0.25	462500000	1.62267	0.11691	1.608	1.798	1.623	1.663	1.434	1.61
Bifidobacterium breve	A	0.25	462500000	1.03117	0.0763424	1	1	1	1	1.187	1
Bifidobacterium breve	A	0.25	462500000	1.49583	0.121396	1.695	1.461	1.419	1.451	1.584	1.365
Bifidobacterium breve	A	0.25	462500000	1	0	1	1	1	1	1	1
Bifidobacterium breve	C	0.25	5.44167e+08	1.397	0.218227	1.405	1.405	1.67	1.454	1.448	1
Bifidobacterium breve	C	0.25	5.44167e+08	1	0	1	1	1	1	1	1
Bifidobacterium breve	C	0.25	5.44167e+08	1	0	1	1	1	1	1	1
Bifidobacterium breve	C	0.25	5.44167e+08	1	0	1	1	1	1	1	1
Bifidobacterium breve	B	0.33	587400000	1.88433	0.0756272	1.91	1.808	1.949	1.878	1.975	1.786
Bifidobacterium breve	B	0.33	587400000	1.05267	0.0894576	1	1	1.216	1.1	1	1
Bifidobacterium breve	B	0.33	587400000	1.05667	0.0983192	1.24	1	1	1	1.1	1
Bifidobacterium breve	B	0.33	587400000	1.06533	0.118028	1.292	1	1	1	1	1.1
Bifidobacterium breve	A	0.33	610500000	1.69667	0.190819	1.503	1.707	1.805	1.765	1.447	1.953
Bifidobacterium breve	A	0.33	610500000	1.10633	0.123615	1.1	1.338	1.1	1.1	1	1
Bifidobacterium breve	A	0.33	610500000	1.43283	0.173805	1.1	1.458	1.424	1.594	1.538	1.483
Bifidobacterium breve	A	0.33	610500000	1.07033	0.172281	1	1	1	1.422	1	1
Bifidobacterium breve	C	0.33	718300000	1.4185	0.33475	1	1	1.674	1.485	1.614	1.738
Bifidobacterium breve	C	0.33	718300000	1	0	1	1	1	1	1	1
Bifidobacterium breve	C	0.33	718300000	1.1925	0.182737	1	1	1.426	1.313	1.316	1.1
Bifidobacterium breve	C	0.33	718300000	1	0	1	1	1	1	1	1
Bifidobacterium breve	B	0.5	890000000	2.0075	0.0641553	1.938	2.096	1.972	1.962	2.002	2.075
Bifidobacterium breve	B	0.5	890000000	1.4005	0.180554	1.161	1.569	1.434	1.211	1.599	1.429
Bifidobacterium breve	B	0.5	890000000	1.28717	0.173739	1	1.499	1.319	1.193	1.402	1.31
Bifidobacterium breve	B	0.5	890000000	1.43933	0.10527	1.429	1.398	1.389	1.311	1.618	1.491
Bifidobacterium breve	A	0.5	925000000	1.87633	0.0730443	1.897	1.863	1.938	1.832	1.964	1.764
Bifidobacterium breve	A	0.5	925000000	1.40683	0.286211	1.482	1.626	1.681	1.552	1.1	1
Bifidobacterium breve	A	0.5	925000000	1.7805	0.112367	1.886	1.912	1.825	1.692	1.74	1.628
Bifidobacterium breve	A	0.5	925000000	1.07	0.171464	1	1.42	1	1	1	1
Bifidobacterium breve	C	0.5	1.08833e+09	1.76283	0.147718	1.869	1.884	1.623	1.775	1.884	1.542
Bifidobacterium breve	C	0.5	1.08833e+09	1.26067	0.312396	1.277	1.365	1.822	1.1	1	1
Bifidobacterium breve	C	0.5	1.08833e+09	1.59717	0.102093	1.745	1.655	1.546	1.65	1.491	1.496
Bifidobacterium breve	C	0.5	1.08833e+09	1.281	0.328071	1.505	1.763	1	1	1.418	1
Bifidobacterium breve	B	0.66	1174800000	2.14733	0.0272739	2.148	2.133	2.163	2.11	2.19	2.14
Bifidobacterium breve	B	0.66	1174800000	1.74383	0.111716	1.661	1.686	1.891	1.858	1.612	1.755
Bifidobacterium breve	B	0.66	1174800000	1.302	0.18369	1.1	1.58	1.1	1.298	1.393	1.341
Bifidobacterium breve	B	0.66	1174800000	1.557	0.264897	1.5	1.827	1.794	1.491	1.63	1.1
Bifidobacterium breve	A	0.66	1221000000	1.95683	0.117884	1.823	2.029	1.807	2.062	2.07	1.95
Bifidobacterium breve	A	0.66	1221000000	1.75367	0.143549	1.475	1.797	1.77	1.843	1.76	1.877
Bifidobacterium breve	A	0.66	1221000000	1.9765	0.0570675	1.912	2.043	2.005	1.913	1.959	2.027
Bifidobacterium breve	A	0.66	1221000000	1.09483	0.232293	1	1.569	1	1	1	1
Bifidobacterium breve	B	0.8	1424000000	2.12367	0.067784	2.136	2.227	2.174	2.082	2.053	2.07
Bifidobacterium breve	B	0.8	1424000000	1.81583	0.0675468	1.775	1.871	1.851	1.891	1.795	1.712
Bifidobacterium breve	B	0.8	1424000000	1.5125	0.066377	1.44	1.506	1.592	1.443	1.507	1.587
Bifidobacterium breve	B	0.8	1424000000	1.347	0.205916	1.369	1.1	1.1	1.427	1.599	1.487
Bifidobacterium breve	C	0.66	1436600000	1.87667	0.0798891	1.728	1.869	1.962	1.892	1.886	1.923
Bifidobacterium breve	C	0.66	1436600000	1.33417	0.124867	1.386	1.381	1.1	1.309	1.463	1.366
Bifidobacterium breve	C	0.66	1436600000	1.69417	0.147168	1.697	1.672	1.424	1.834	1.814	1.724
Bifidobacterium breve	C	0.66	1436600000	1.41367	0.455566	1.746	1	1.845	1	1.891	1
Bifidobacterium breve	A	0.8	1480000000	2.008	0.127607	1.837	2.066	1.896	2.01	2.044	2.195
Bifidobacterium breve	A	0.8	1480000000	1.61583	0.130781	1.389	1.721	1.746	1.676	1.575	1.588
Bifidobacterium breve	A	0.8	1480000000	1.6345	0.0979954	1.724	1.69	1.62	1.734	1.533	1.506
Bifidobacterium breve	A	0.8	1480000000	1.71833	0.138696	1.479	1.68	1.822	1.715	1.733	1.881
Bifidobacterium breve	C	0.8	1.74133e+09	1.82567	0.132913	1.859	1.946	1.919	1.658	1.914	1.658
Bifidobacterium breve	C	0.8	1.74133e+09	1.53883	0.0203314	1.562	1.551	1.502	1.539	1.536	1.543
Bifidobacterium breve	C	0.8	1.74133e+09	1.73333	0.0536532	1.779	1.801	1.653	1.698	1.731	1.738
Bifidobacterium breve	C	0.8	1.74133e+09	1.8045	0.173172	1.757	1.806	1.843	2.085	1.791	1.545
Bifidobacterium breve	B	1	1780000000	2.16783	0.0393213	2.126	2.141	2.164	2.206	2.145	2.225
Bifidobacterium breve	B	1	1780000000	2.014	0.0465317	2.001	2.084	2.06	1.976	1.975	1.988
Bifidobacterium breve	B	1	1780000000	1.739	0.177566	1.828	1.744	1.668	1.691	2.018	1.485
Bifidobacterium breve	B	1	1780000000	1.59967	0.094608	1.702	1.57	1.736	1.523	1.524	1.543
Bifidobacterium breve	A	1	1850000000	2.07333	0.0383075	2.087	2.03	2.051	2.051	2.138	2.083
Bifidobacterium breve	A	1	1850000000	1.95317	0.163143	1.858	2.096	2.007	2.137	1.925	1.696
Bifidobacterium breve	A	1	1850000000	1.91733	0.110641	2.031	2.002	1.88	1.844	1.75	1.997
Bifidobacterium breve	A	1	1850000000	1.82483	0.0314923	1.828	1.785	1.828	1.876	1.833	1.799
Bifidobacterium breve	C	1	2.17667e+09	2.11033	0.0744706	1.99	2.195	2.058	2.131	2.126	2.162
Bifidobacterium breve	C	1	2.17667e+09	1.94217	0.120869	2.013	2.006	1.916	1.957	2.047	1.714
Bifidobacterium breve	C	1	2.17667e+09	1.8255	0.11951	1.77	1.818	1.62	1.879	1.927	1.939
Bifidobacterium breve	C	1	2.17667e+09	1.96367	0.10525	1.832	2.097	1.924	2.019	2.043	1.867
Bifidobacterium breve	B	1.5	2670000000	2.19917	0.0244738	2.192	2.202	2.225	2.224	2.159	2.193
Bifidobacterium breve	B	1.5	2670000000	1.943	0.145021	1.719	1.82	1.958	2.072	2.01	2.079
Bifidobacterium breve	B	1.5	2670000000	1.81767	0.0611446	1.705	1.821	1.843	1.867	1.801	1.869
Bifidobacterium breve	B	1.5	2670000000	1.6615	0.279479	1.1	1.707	1.782	1.766	1.859	1.755
Bifidobacterium breve	A	1.5	2775000000	2.0655	0.0295415	2.044	2.064	2.068	2.058	2.121	2.038
Bifidobacterium breve	A	1.5	2775000000	1.97067	0.076709	2.032	1.955	1.823	1.995	2.009	2.01
Bifidobacterium breve	A	1.5	2775000000	1.86217	0.167519	1.573	1.971	1.787	2.016	1.985	1.841
Bifidobacterium breve	A	1.5	2775000000	1.99233	0.0484919	1.971	1.933	1.954	2.002	2.036	2.058
Bifidobacterium breve	C	1.5	3265000000	2.07283	0.0394533	2.092	2.077	2.112	1.997	2.076	2.083
Bifidobacterium breve	C	1.5	3265000000	1.75567	0.095726	1.756	1.626	1.849	1.864	1.774	1.665
Bifidobacterium breve	C	1.5	3265000000	1.98467	0.0751949	1.975	2.029	2.022	1.996	2.046	1.84
Bifidobacterium breve	C	1.5	3265000000	2.06933	0.053958	2.078	2.06	2.135	2.001	2.123	2.019
Bifidobacterium breve	B	2	3560000000	2.22667	0.039571	2.267	2.24	2.158	2.247	2.245	2.203
Bifidobacterium breve	B	2	3560000000	2.04067	0.0323831	2.026	2.096	2.021	2.038	2.058	2.005
Bifidobacterium breve	B	2	3560000000	1.92033	0.112875	2.001	1.984	2.05	1.835	1.901	1.751
Bifidobacterium breve	B	2	3560000000	1.998	0.103158	1.817	2.032	2.033	2.078	2.03	1.962
Bifidobacterium breve	A	2	3700000000	2.0755	0.046522	1.997	2.077	2.094	2.118	2.049	2.118
Bifidobacterium breve	A	2	3700000000	2.06183	0.0385819	2.031	2.107	2.047	2.062	2.016	2.108
Bifidobacterium breve	A	2	3700000000	1.82517	0.362905	2.079	2.014	1.865	1.919	1.974	1.1
Bifidobacterium breve	A	2	3700000000	2.061	0.0826656	1.99	1.988	1.986	2.098	2.141	2.163
Bifidobacterium breve	C	2	4.35333e+09	2.11733	0.0365276	2.096	2.06	2.116	2.133	2.132	2.167
Bifidobacterium breve	C	2	4.35333e+09	1.957	0.0457952	1.916	1.898	1.948	2.016	1.966	1.998
Bifidobacterium breve	C	2	4.35333e+09	2.0565	0.105244	1.986	1.9	2.077	2.079	2.212	2.085
Bifidobacterium breve	C	2	4.35333e+09	2.12833	0.0733012	2.191	2.1	2.182	2.032	2.062	2.203
Bifidobacterium breve	B	3	5340000000	2.2035	0.0225278	2.188	2.193	2.183	2.236	2.193	2.228
Bifidobacterium breve	B	3	5340000000	2.05967	0.0212854	2.028	2.069	2.066	2.06	2.045	2.09
Bifidobacterium breve	B	3	5340000000	2.0035	0.0398434	2.026	2.043	1.992	1.93	2.021	2.009
Bifidobacterium breve	B	3	5340000000	2.00567	0.117999	2.115	2.121	2.044	1.901	2.025	1.828
Bifidobacterium breve	A	3	5550000000	2.044	0.0501039	2.115	2.082	2.011	1.984	2.061	2.011
Bifidobacterium breve	A	3	5550000000	2.0915	0.0325868	2.144	2.08	2.049	2.091	2.11	2.075
Bifidobacterium breve	A	3	5550000000	2.06717	0.0295189	2.036	2.048	2.116	2.087	2.064	2.052
Bifidobacterium breve	A	3	5550000000	2.07583	0.0371398	2.109	2.115	2.077	2.015	2.054	2.085
Bifidobacterium breve	C	3	6530000000	2.09883	0.0417872	2.089	2.105	2.114	2.111	2.024	2.15
Bifidobacterium breve	C	3	6530000000	1.99083	0.022022	1.989	1.983	2.013	1.99	1.955	2.015
Bifidobacterium breve	C	3	6530000000	2.09567	0.0458723	2.038	2.099	2.08	2.155	2.06	2.142
Bifidobacterium breve	C	3	6530000000	2.11367	0.0343375	2.096	2.091	2.079	2.103	2.163	2.15
Enterococcus faecalis	A	0.25	2.40667e+08	1	0	1	1	1	1	1	1
Enterococcus faecalis	A	0.25	2.40667e+08	1	0	1	1	1	1	1	1
Enterococcus faecalis	A	0.25	2.40667e+08	1	0	1	1	1	1	1	1
Enterococcus faecalis	A	0.25	2.40667e+08	1	0	1	1	1	1	1	1
Enterococcus faecalis	B	0.25	272187500	1	0	1	1	1	1	1	1
Enterococcus faecalis	B	0.25	272187500	1.10233	0.250664	1	1.614	1	1	1	1
Enterococcus faecalis	B	0.25	272187500	1	0	1	1	1	1	1	1
Enterococcus faecalis	B	0.25	272187500	1	0	1	1	1	1	1	1
Enterococcus faecalis	C	0.25	316000000	1	0	1	1	1	1	1	1
Enterococcus faecalis	C	0.25	316000000	1.09333	0.228619	1	1	1	1.56	1	1
Enterococcus faecalis	C	0.25	316000000	1	0	1	1	1	1	1	1
Enterococcus faecalis	C	0.25	316000000	1	0	1	1	1	1	1	1
Enterococcus faecalis	A	0.33	317680000	1	0	1	1	1	1	1	1
Enterococcus faecalis	A	0.33	317680000	1.04483	0.109819	1	1.269	1	1	1	1
Enterococcus faecalis	A	0.33	317680000	1	0	1	1	1	1	1	1
Enterococcus faecalis	A	0.33	317680000	1	0	1	1	1	1	1	1
Enterococcus faecalis	B	0.33	359287500	1	0	1	1	1	1	1	1
Enterococcus faecalis	B	0.33	359287500	1	0	1	1	1	1	1	1
Enterococcus faecalis	B	0.33	359287500	1	0	1	1	1	1	1	1
Enterococcus faecalis	B	0.33	359287500	1	0	1	1	1	1	1	1
Enterococcus faecalis	C	0.33	417120000	1	0	1	1	1	1	1	1
Enterococcus faecalis	C	0.33	417120000	1	0	1	1	1	1	1	1
Enterococcus faecalis	C	0.33	417120000	1	0	1	1	1	1	1	1
Enterococcus faecalis	C	0.33	417120000	1.11917	0.291898	1	1	1.715	1	1	1
Enterococcus faecalis	A	0.5	4.81333e+08	1.2135	0.350944	1.826	1	1	1.455	1	1
Enterococcus faecalis	A	0.5	4.81333e+08	1.23433	0.258083	1	1.516	1.455	1.435	1	1
Enterococcus faecalis	A	0.5	4.81333e+08	1.16817	0.186472	1.313	1.389	1	1	1	1.307
Enterococcus faecalis	A	0.5	4.81333e+08	1	0	1	1	1	1	1	1
Enterococcus faecalis	B	0.5	544375000	1.113	0.276792	1	1	1.678	1	1	1
Enterococcus faecalis	B	0.5	544375000	1.0575	0.140846	1	1	1	1	1.345	1
Enterococcus faecalis	B	0.5	544375000	1.2385	0.291402	1	1.286	1.692	1	1.453	1
Enterococcus faecalis	B	0.5	544375000	1	0	1	1	1	1	1	1
Enterococcus faecalis	C	0.5	632000000	1.10917	0.267403	1	1.655	1	1	1	1
Enterococcus faecalis	C	0.5	632000000	1.22433	0.267887	1	1.625	1.289	1.432	1	1
Enterococcus faecalis	C	0.5	632000000	1.17267	0.311052	1	1	1	1.769	1	1.267
Enterococcus faecalis	C	0.5	632000000	1	0	1	1	1	1	1	1
Enterococcus faecalis	A	0.66	635360000	1	0	1	1	1	1	1	1
Enterococcus faecalis	A	0.66	635360000	1.0865	0.149139	1	1	1	1	1.156	1.363
Enterococcus faecalis	A	0.66	635360000	1.10417	0.161464	1	1	1.304	1	1.321	1
Enterococcus faecalis	A	0.66	635360000	1	0	1	1	1	1	1	1
Enterococcus faecalis	B	0.66	718575000	1.10017	0.245357	1.601	1	1	1	1	1
Enterococcus faecalis	B	0.66	718575000	1.48917	0.0898742	1.611	1.446	1.444	1.387	1.59	1.457
Enterococcus faecalis	B	0.66	718575000	1.5075	0.091334	1.361	1.545	1.452	1.582	1.497	1.608
Enterococcus faecalis	B	0.66	718575000	1	0	1	1	1	1	1	1
Enterococcus faecalis	A	0.8	7.70133e+08	1	0	1	1	1	1	1	1
Enterococcus faecalis	A	0.8	7.70133e+08	1.24217	0.221862	1.662	1.155	1.236	1.197	1.203	1
Enterococcus faecalis	A	0.8	7.70133e+08	1.20717	0.248374	1	1	1	1.408	1.258	1.577
Enterococcus faecalis	A	0.8	7.70133e+08	1	0	1	1	1	1	1	1
Enterococcus faecalis	C	0.66	834240000	1.06317	0.154726	1	1	1	1	1.379	1
Enterococcus faecalis	C	0.66	834240000	1.49467	0.12161	1.595	1.626	1.447	1.394	1.577	1.329
Enterococcus faecalis	C	0.66	834240000	1.153	0.177982	1	1	1.34	1.379	1.199	1
Enterococcus faecalis	C	0.66	834240000	1.4075	0.263681	1.23	1.624	1.507	1.373	1.711	1
Enterococcus faecalis	B	0.8	871000000	1	0	1	1	1	1	1	1
Enterococcus faecalis	B	0.8	871000000	1.45317	0.0837363	1.412	1.456	1.393	1.397	1.616	1.445
Enterococcus faecalis	B	0.8	871000000	1.45017	0.120252	1.267	1.493	1.618	1.366	1.484	1.473
Enterococcus faecalis	B	0.8	871000000	1.108	0.264545	1	1	1	1.648	1	1
Enterococcus faecalis	A	1	9.62667e+08	1.30483	0.477766	2.029	1	1	1	1.8	1
Enterococcus faecalis	A	1	9.62667e+08	1.3415	0.181946	1.519	1.374	1.461	1	1.316	1.379
Enterococcus faecalis	A	1	9.62667e+08	1.358	0.226161	1.413	1.515	1	1.342	1.647	1.231
Enterococcus faecalis	A	1	9.62667e+08	1.1185	0.184286	1	1	1.33	1	1	1.381
Enterococcus faecalis	C	0.8	1011200000	1.03017	0.0738929	1	1	1	1.181	1	1
Enterococcus faecalis	C	0.8	1011200000	1.60033	0.146849	1.457	1.561	1.754	1.585	1.448	1.797
Enterococcus faecalis	C	0.8	1011200000	1.14117	0.232438	1.548	1	1	1.299	1	1
Enterococcus faecalis	C	0.8	1011200000	1.065	0.159217	1.39	1	1	1	1	1
Enterococcus faecalis	B	1	1088750000	1	0	1	1	1	1	1	1
Enterococcus faecalis	B	1	1088750000	1.62517	0.158338	1.62	1.68	1.661	1.339	1.628	1.823
Enterococcus faecalis	B	1	1088750000	1.53167	0.121118	1.736	1.457	1.436	1.625	1.463	1.473
Enterococcus faecalis	B	1	1088750000	1.0695	0.17024	1	1	1	1.417	1	1
Enterococcus faecalis	C	1	1264000000	1.15133	0.240112	1	1.536	1	1	1	1.372
Enterococcus faecalis	C	1	1264000000	1.705	0.161938	1.836	1.606	1.627	1.681	1.522	1.958
Enterococcus faecalis	C	1	1264000000	1.36133	0.196299	1	1.452	1.305	1.462	1.561	1.388
Enterococcus faecalis	C	1	1264000000	1.7985	0.0617956	1.832	1.86	1.793	1.796	1.683	1.827
Enterococcus faecalis	A	1.5	1444000000	1.36667	0.238618	1.686	1.54	1.414	1.258	1.302	1
Enterococcus faecalis	A	1.5	1444000000	1.35867	0.0883667	1.516	1.31	1.348	1.377	1.349	1.252
Enterococcus faecalis	A	1.5	1444000000	1.2625	0.209257	1.304	1.393	1	1.445	1.433	1
Enterococcus faecalis	A	1.5	1444000000	1.199	0.164382	1.202	1.334	1.373	1.285	1	1
Enterococcus faecalis	B	1.5	1633125000	1.14883	0.24733	1.588	1	1	1	1.305	1
Enterococcus faecalis	B	1.5	1633125000	1.501	0.276128	1.703	1.752	1.64	1.417	1.494	1
Enterococcus faecalis	B	1.5	1633125000	1.581	0.129504	1.61	1.479	1.736	1.502	1.725	1.434
Enterococcus faecalis	B	1.5	1633125000	1.11983	0.199732	1	1	1	1.243	1.476	1
Enterococcus faecalis	C	1.5	1896000000	1.22117	0.345519	1.734	1	1.593	1	1	1
Enterococcus faecalis	C	1.5	1896000000	1.76983	0.113196	1.914	1.605	1.782	1.743	1.702	1.873
Enterococcus faecalis	C	1.5	1896000000	1.30383	0.239678	1	1.514	1	1.496	1.392	1.421
Enterococcus faecalis	C	1.5	1896000000	1.6155	0.105716	1.814	1.586	1.594	1.636	1.514	1.549
Enterococcus faecalis	A	2	1.92533e+09	1.3915	0.365074	1.904	1	1.7	1.398	1.347	1
Enterococcus faecalis	A	2	1.92533e+09	1.22133	0.265744	1.246	1.517	1	1.565	1	1
Enterococcus faecalis	A	2	1.92533e+09	1.32417	0.182237	1	1.295	1.526	1.462	1.319	1.343
Enterococcus faecalis	A	2	1.92533e+09	1.12767	0.204791	1	1.299	1	1.467	1	1
Enterococcus faecalis	B	2	2177500000	1.27	0.310417	1.629	1.623	1.368	1	1	1
Enterococcus faecalis	B	2	2177500000	1.776	0.105805	1.743	1.695	1.94	1.664	1.748	1.866
Enterococcus faecalis	B	2	2177500000	1.75983	0.112295	1.839	1.813	1.66	1.919	1.676	1.652
Enterococcus faecalis	B	2	2177500000	1.22817	0.186342	1.233	1.358	1.41	1	1.368	1
Enterococcus faecalis	C	2	2528000000	1.38083	0.383425	2.001	1.514	1.531	1	1	1.239
Enterococcus faecalis	C	2	2528000000	1.98083	0.0990321	1.818	2.048	1.929	2.1	1.976	2.014
Enterococcus faecalis	C	2	2528000000	1.44683	0.0926551	1.591	1.478	1.352	1.356	1.408	1.496
Enterococcus faecalis	C	2	2528000000	1.7065	0.350276	1.875	1.896	1.826	1	1.752	1.89
Enterococcus faecalis	A	3	2888000000	1.59117	0.0885063	1.683	1.606	1.557	1.579	1.444	1.678
Enterococcus faecalis	A	3	2888000000	1.49733	0.089292	1.463	1.365	1.58	1.436	1.573	1.567
Enterococcus faecalis	A	3	2888000000	1.44383	0.0652056	1.349	1.457	1.462	1.548	1.417	1.43
Enterococcus faecalis	A	3	2888000000	1.508	0.1117	1.674	1.447	1.627	1.423	1.433	1.444
Enterococcus faecalis	B	3	3266250000	1.63033	0.112386	1.634	1.808	1.666	1.631	1.464	1.579
Enterococcus faecalis	B	3	3266250000	1.6735	0.235711	1.349	1.479	1.652	1.7	1.904	1.957
Enterococcus faecalis	B	3	3266250000	1.81267	0.115313	1.69	1.708	1.792	1.782	1.94	1.964
Enterococcus faecalis	B	3	3266250000	1.45633	0.137165	1.274	1.313	1.549	1.621	1.524	1.457
Enterococcus faecalis	C	3	3792000000	1.69117	0.113799	1.756	1.768	1.472	1.669	1.765	1.717
Enterococcus faecalis	C	3	3792000000	2.02017	0.110951	2.104	2.145	2.032	2.069	1.894	1.877
Enterococcus faecalis	C	3	3792000000	1.58233	0.150914	1.456	1.484	1.631	1.865	1.517	1.541
Enterococcus faecalis	C	3	3792000000	2.042	0.0594441	2.106	2.113	2.057	2.011	1.994	1.971
Enterococcus faecalis	A	4	3.85067e+09	1.71767	0.114063	1.937	1.694	1.627	1.737	1.661	1.65
Enterococcus faecalis	A	4	3.85067e+09	1.5655	0.111367	1.485	1.468	1.579	1.742	1.474	1.645
Enterococcus faecalis	A	4	3.85067e+09	1.51917	0.081769	1.512	1.615	1.458	1.53	1.599	1.401
Enterococcus faecalis	A	4	3.85067e+09	1.47967	0.0990751	1.342	1.379	1.48	1.585	1.553	1.539
Enterococcus faecalis	B	4	4355000000	1.5985	0.308779	1.893	1.654	1.66	1.753	1.631	1
Enterococcus faecalis	B	4	4355000000	1.85017	0.135699	2.089	1.724	1.814	1.765	1.927	1.782
Enterococcus faecalis	B	4	4355000000	1.97167	0.07093	1.919	2.097	1.977	1.954	1.989	1.894
Enterococcus faecalis	B	4	4355000000	1.3385	0.193388	1.572	1.418	1.304	1.303	1.434	1
Enterococcus faecalis	A	5	4.81333e+09	1.60617	0.069462	1.584	1.556	1.685	1.694	1.596	1.522
Enterococcus faecalis	A	5	4.81333e+09	1.54333	0.100442	1.566	1.509	1.36	1.568	1.625	1.632
Enterococcus faecalis	A	5	4.81333e+09	1.55367	0.0621117	1.582	1.644	1.479	1.591	1.508	1.518
Enterococcus faecalis	A	5	4.81333e+09	1.5565	0.0856499	1.634	1.622	1.531	1.408	1.532	1.612
Enterococcus faecalis	C	4	5056000000	1.73667	0.160667	1.604	1.968	1.864	1.536	1.748	1.7
Enterococcus faecalis	C	4	5056000000	2.01267	0.0462284	1.959	2.002	2.003	1.977	2.055	2.08
Enterococcus faecalis	C	4	5056000000	1.53083	0.14257	1.335	1.726	1.554	1.57	1.603	1.397
Enterococcus faecalis	C	4	5056000000	2.07383	0.0456746	2.032	2.071	2.073	2.11	2.018	2.139
Enterococcus faecalis	B	5	5443750000	1.4995	0.281182	1	1.763	1.718	1.468	1.639	1.409
Enterococcus faecalis	B	5	5443750000	1.90617	0.0951324	1.99	1.929	1.856	2.007	1.907	1.748
Enterococcus faecalis	B	5	5443750000	1.86083	0.0884204	1.897	1.966	1.721	1.916	1.797	1.868
Enterococcus faecalis	B	5	5443750000	1.59983	0.0828768	1.688	1.538	1.628	1.669	1.607	1.469
Enterococcus faecalis	A	6	5776000000	1.7965	0.151011	1.819	1.631	1.751	2.048	1.862	1.668
Enterococcus faecalis	A	6	5776000000	1.5815	0.126416	1.554	1.652	1.783	1.595	1.46	1.445
Enterococcus faecalis	A	6	5776000000	1.76867	0.0880083	1.808	1.695	1.624	1.828	1.837	1.82
Enterococcus faecalis	A	6	5776000000	1.95333	0.108819	1.883	1.878	2.076	1.892	2.11	1.881
Enterococcus faecalis	C	5	6320000000	1.5095	0.143822	1.267	1.592	1.406	1.624	1.546	1.622
Enterococcus faecalis	C	5	6320000000	1.95667	0.0471494	1.938	1.957	1.878	1.984	1.965	2.018
Enterococcus faecalis	C	5	6320000000	1.54167	0.116443	1.567	1.749	1.558	1.433	1.505	1.438
Enterococcus faecalis	C	5	6320000000	2.09167	0.0368764	2.093	2.138	2.041	2.127	2.088	2.063
Enterococcus faecalis	B	6	6532500000	1.661	0.122336	1.626	1.557	1.609	1.646	1.625	1.903
Enterococcus faecalis	B	6	6532500000	2.05383	0.0296339	2.01	2.079	2.033	2.058	2.091	2.052
Enterococcus faecalis	B	6	6532500000	2.08333	0.0582775	1.979	2.052	2.13	2.119	2.099	2.121
Enterococcus faecalis	B	6	6532500000	1.78733	0.0748536	1.754	1.762	1.867	1.761	1.692	1.888
Enterococcus faecalis	C	6	7584000000	1.71883	0.0966031	1.741	1.819	1.713	1.783	1.717	1.54
Enterococcus faecalis	C	6	7584000000	2.143	0.0698341	2.157	2.172	2.15	2.138	2.226	2.015
Enterococcus faecalis	C	6	7584000000	1.81933	0.0792481	1.689	1.909	1.877	1.79	1.793	1.858
Enterococcus faecalis	C	6	7584000000	2.1525	0.0391446	2.186	2.179	2.1	2.195	2.124	2.131
Enterococcus faecalis	A	8	7.70133e+09	2.11883	0.0854036	2.212	2.156	2.026	2.03	2.21	2.079
Enterococcus faecalis	A	8	7.70133e+09	1.701	0.0568788	1.648	1.639	1.678	1.753	1.708	1.78
Enterococcus faecalis	A	8	7.70133e+09	1.727	0.0722828	1.692	1.669	1.726	1.866	1.68	1.729
Enterococcus faecalis	A	8	7.70133e+09	2.01233	0.0295477	2.051	2.017	2.039	2.007	1.977	1.983
Enterococcus faecalis	B	8	8710000000	2.0295	0.103004	2.105	2.021	1.961	1.864	2.138	2.088
Enterococcus faecalis	B	8	8710000000	2.13817	0.0715637	2.144	2.144	2.179	2.185	2.18	1.997
Enterococcus faecalis	B	8	8710000000	2.0715	0.089632	1.925	2.046	2.062	2.093	2.2	2.103
Enterococcus faecalis	B	8	8710000000	1.94817	0.0515884	1.968	1.996	1.876	1.951	2.001	1.897
Enterococcus faecalis	C	8	10112000000	1.99833	0.0860759	1.975	1.854	2.053	1.982	2.108	2.018
Enterococcus faecalis	C	8	10112000000	2.15	0.0363978	2.207	2.159	2.13	2.123	2.109	2.172
Enterococcus faecalis	C	8	10112000000	1.97083	0.0343419	1.939	1.925	1.978	1.983	2.021	1.979
Enterococcus faecalis	C	8	10112000000	2.1585	0.0430012	2.093	2.149	2.222	2.185	2.154	2.148
Enterococcus gallinarum	A	0.33	82500000	1.01667	0.0408248	1.1	1	1	1	1	1
Enterococcus gallinarum	A	0.33	82500000	1	0	1	1	1	1	1	1
Enterococcus gallinarum	A	0.33	82500000	1	0	1	1	1	1	1	1
Enterococcus gallinarum	A	0.33	82500000	1	0	1	1	1	1	1	1
Enterococcus gallinarum	B	0.33	93984000	1	0	1	1	1	1	1	1
Enterococcus gallinarum	B	0.33	93984000	1	0	1	1	1	1	1	1
Enterococcus gallinarum	B	0.33	93984000	1	0	1	1	1	1	1	1
Enterococcus gallinarum	B	0.33	93984000	1	0	1	1	1	1	1	1
Enterococcus gallinarum	C	0.33	121110000	1	0	1	1	1	1	1	1
Enterococcus gallinarum	C	0.33	121110000	1	0	1	1	1	1	1	1
Enterococcus gallinarum	C	0.33	121110000	1	0	1	1	1	1	1	1
Enterococcus gallinarum	C	0.33	121110000	1	0	1	1	1	1	1	1
Enterococcus gallinarum	A	0.5	125000000	1	0	1	1	1	1	1	1
Enterococcus gallinarum	A	0.5	125000000	1.10967	0.268627	1	1.658	1	1	1	1
Enterococcus gallinarum	A	0.5	125000000	1	0	1	1	1	1	1	1
Enterococcus gallinarum	A	0.5	125000000	1.18133	0.264368	1	1	1.338	1.65	1	1.1
Enterococcus gallinarum	B	0.5	142400000	1	0	1	1	1	1	1	1
Enterococcus gallinarum	B	0.5	142400000	1.28817	0.379527	1.959	1.351	1	1.419	1	1
Enterococcus gallinarum	B	0.5	142400000	1	0	1	1	1	1	1	1
Enterococcus gallinarum	B	0.5	142400000	1	0	1	1	1	1	1	1
Enterococcus gallinarum	A	0.66	165000000	1.086	0.210656	1.516	1	1	1	1	1
Enterococcus gallinarum	A	0.66	165000000	1.12183	0.124114	1.316	1	1.215	1.1	1	1.1
Enterococcus gallinarum	A	0.66	165000000	1.28833	0.446813	1.848	1.882	1	1	1	1
Enterococcus gallinarum	A	0.66	165000000	1.19633	0.200821	1.291	1	1.513	1	1.274	1.1
Enterococcus gallinarum	C	0.5	183500000	1	0	1	1	1	1	1	1
Enterococcus gallinarum	C	0.5	183500000	1.01667	0.0408248	1	1	1	1	1	1.1
Enterococcus gallinarum	C	0.5	183500000	1	0	1	1	1	1	1	1
Enterococcus gallinarum	C	0.5	183500000	1.16283	0.352148	1	1	1	1.877	1	1.1
Enterococcus gallinarum	B	0.66	187968000	1.05933	0.145336	1	1	1	1	1	1.356
Enterococcus gallinarum	B	0.66	187968000	1.3515	0.291513	1.647	1	1.42	1.64	1	1.402
Enterococcus gallinarum	B	0.66	187968000	1.12067	0.295572	1.724	1	1	1	1	1
Enterococcus gallinarum	B	0.66	187968000	1.67833	0.337467	1.452	2.034	1.79	1.26	2.074	1.46
Enterococcus gallinarum	A	0.8	200000000	1.14167	0.238596	1	1.573	1.277	1	1	1
Enterococcus gallinarum	A	0.8	200000000	1.01667	0.0408248	1	1	1	1.1	1	1
Enterococcus gallinarum	A	0.8	200000000	1.03333	0.0516398	1	1	1	1.1	1.1	1
Enterococcus gallinarum	A	0.8	200000000	1.54433	0.138195	1.351	1.508	1.56	1.691	1.706	1.45
Enterococcus gallinarum	B	0.8	227840000	1.17233	0.282911	1.369	1	1	1	1.665	1
Enterococcus gallinarum	B	0.8	227840000	1.25583	0.306227	1.401	1	1.397	1	1	1.737
Enterococcus gallinarum	B	0.8	227840000	1	0	1	1	1	1	1	1
Enterococcus gallinarum	B	0.8	227840000	1.5755	0.382951	1	1.859	1.269	1.976	1.829	1.52
Enterococcus gallinarum	C	0.66	242220000	1.08833	0.216372	1.53	1	1	1	1	1
Enterococcus gallinarum	C	0.66	242220000	1.33683	0.525677	1.91	1	2.111	1	1	1
Enterococcus gallinarum	C	0.66	242220000	1	0	1	1	1	1	1	1
Enterococcus gallinarum	C	0.66	242220000	1.60967	0.451028	1.819	2.104	1.743	1	1.1	1.892
Enterococcus gallinarum	A	1	250000000	1.35517	0.228187	1.519	1.622	1.271	1.48	1	1.239
Enterococcus gallinarum	A	1	250000000	1.217	0.388852	1	1	1.342	1	1.96	1
Enterococcus gallinarum	A	1	250000000	1.89967	0.468437	2.143	2.18	2.28	1.846	1.949	1
Enterococcus gallinarum	A	1	250000000	1.26133	0.326936	1.214	1	1.1	1	1.401	1.853
Enterococcus gallinarum	B	1	284800000	1.40217	0.479156	1	2.148	1.646	1.619	1	1
Enterococcus gallinarum	B	1	284800000	1.07983	0.195551	1	1	1.479	1	1	1
Enterococcus gallinarum	B	1	284800000	1.77283	0.312	2.074	2.064	1.944	1.754	1.354	1.447
Enterococcus gallinarum	B	1	284800000	1.618	0.209069	1.831	1.834	1.364	1.595	1.384	1.7
Enterococcus gallinarum	C	0.8	293600000	1.0665	0.162891	1	1.399	1	1	1	1
Enterococcus gallinarum	C	0.8	293600000	1.08567	0.122117	1.314	1.1	1	1.1	1	1
Enterococcus gallinarum	C	0.8	293600000	1.085	0.164165	1	1.1	1	1	1.41	1
Enterococcus gallinarum	C	0.8	293600000	1.7925	0.216408	1.732	1.865	1.859	1.392	2.019	1.888
Enterococcus gallinarum	C	1	367000000	1.3035	0.512264	2.232	1.589	1	1	1	1
Enterococcus gallinarum	C	1	367000000	1.52583	0.168823	1.305	1.706	1.468	1.733	1.404	1.539
Enterococcus gallinarum	C	1	367000000	1.65283	0.475955	1.864	1.975	1.874	2.104	1.1	1
Enterococcus gallinarum	C	1	367000000	1.684	0.364794	1.693	1.603	1	1.925	1.951	1.932
Enterococcus gallinarum	A	1.5	375000000	1.2202	0.341087	1.4	1.776	1	1	1	1.325
Enterococcus gallinarum	A	1.5	375000000	1.817	0.454576	2.241	2.229	1.805	1.903	1.724	1
Enterococcus gallinarum	A	1.5	375000000	2.3715	0.0774719	2.467	2.387	2.438	2.331	2.252	2.354
Enterococcus gallinarum	A	1.5	375000000	1.56817	0.174011	1.426	1.817	1.502	1.723	1.366	1.575
Enterococcus gallinarum	B	1.5	427200000	1.8875	0.200247	2.06	1.88	1.731	1.598	1.921	2.135
Enterococcus gallinarum	B	1.5	427200000	1.4625	0.549435	1.706	1	1	2.312	1	1.757
Enterococcus gallinarum	B	1.5	427200000	2.12383	0.167056	2.196	2.221	2.229	2.258	1.841	1.998
Enterococcus gallinarum	B	1.5	427200000	1.69367	0.153712	1.758	1.723	1.612	1.454	1.915	1.7
Enterococcus gallinarum	A	2	500000000	1.31767	0.342009	1.467	1.912	1	1.292	1.235	1
Enterococcus gallinarum	A	2	500000000	1.82067	0.256713	2.262	1.711	1.827	1.93	1.524	1.67
Enterococcus gallinarum	A	2	500000000	2.305	0.0535313	2.38	2.269	2.256	2.319	2.254	2.352
Enterococcus gallinarum	A	2	500000000	1.72983	0.620683	1	1	2.351	2.222	2.197	1.609
Enterococcus gallinarum	C	1.5	550500000	1.23583	0.199529	1	1.265	1	1.267	1.415	1.468
Enterococcus gallinarum	C	1.5	550500000	1.52817	0.643048	1	1	1.553	1	2.391	2.225
Enterococcus gallinarum	C	1.5	550500000	2.3315	0.144107	2.454	2.355	2.279	2.484	2.335	2.082
Enterococcus gallinarum	C	1.5	550500000	2.01317	0.30467	2.312	2.145	2.03	1.424	2.083	2.085
Enterococcus gallinarum	B	2	569600000	1.91567	0.120563	2.043	1.915	1.859	2.069	1.853	1.755
Enterococcus gallinarum	B	2	569600000	1.91017	0.203931	1.742	1.652	1.863	2.093	1.923	2.188
Enterococcus gallinarum	B	2	569600000	1.792	0.620106	2.051	2.323	2.233	1	2.145	1
Enterococcus gallinarum	B	2	569600000	1.71767	0.599301	1.708	1.986	1	2.28	2.332	1
Enterococcus gallinarum	C	2	734000000	1.37283	0.0744296	1.486	1.414	1.299	1.362	1.287	1.389
Enterococcus gallinarum	C	2	734000000	1.9735	0.236988	2.225	2.126	1.831	1.758	2.202	1.699
Enterococcus gallinarum	C	2	734000000	2.22767	0.12787	2.348	2.344	2.325	2.182	2.101	2.066
Enterococcus gallinarum	C	2	734000000	2.30783	0.120204	2.444	2.371	2.399	2.201	2.297	2.135
Enterococcus gallinarum	A	3	750000000	1.93533	0.519743	1	2.407	2.195	1.949	1.741	2.32
Enterococcus gallinarum	A	3	750000000	1.59833	0.253852	1.763	1.229	1.338	1.75	1.852	1.658
Enterococcus gallinarum	A	3	750000000	2.43533	0.0728551	2.529	2.385	2.41	2.512	2.434	2.342
Enterococcus gallinarum	A	3	750000000	1.95483	0.474108	1	2.188	2.239	2.064	2.044	2.194
Enterococcus gallinarum	B	3	854400000	2.2965	0.133749	2.362	2.288	2.032	2.345	2.384	2.368
Enterococcus gallinarum	B	3	854400000	1.53617	0.479995	1.381	1.776	1	1	2.092	1.968
Enterococcus gallinarum	B	3	854400000	2.403	0.108063	2.552	2.375	2.46	2.411	2.396	2.224
Enterococcus gallinarum	B	3	854400000	1.7825	0.614722	2.072	1	1	2.313	2.26	2.05
Enterococcus gallinarum	A	4	1000000000	1.8235	0.130021	2.021	1.939	1.718	1.821	1.717	1.725
Enterococcus gallinarum	A	4	1000000000	2.12867	0.155573	2.311	2.328	2.12	1.978	2.001	2.034
Enterococcus gallinarum	A	4	1000000000	2.403	0.0282843	2.428	2.415	2.368	2.424	2.417	2.366
Enterococcus gallinarum	A	4	1000000000	1.93083	0.479515	1.903	2.251	2.022	2.1	1	2.309
Enterococcus gallinarum	C	3	1101000000	2.02467	0.527056	2.412	2.379	1	2.255	1.984	2.118
Enterococcus gallinarum	C	3	1101000000	1.93883	0.492333	2.113	2.208	2.401	2.038	1	1.873
Enterococcus gallinarum	C	3	1101000000	2.38233	0.0554425	2.458	2.357	2.425	2.394	2.358	2.302
Enterococcus gallinarum	C	3	1101000000	2.14483	0.56192	2.363	1	2.421	2.378	2.391	2.316
Enterococcus gallinarum	B	4	1139200000	2.09583	0.237361	2.277	2.225	2.052	1.637	2.217	2.167
Enterococcus gallinarum	B	4	1139200000	1.746	0.173601	1.846	1.814	1.752	1.866	1.797	1.401
Enterococcus gallinarum	B	4	1139200000	2.34183	0.200827	2.497	2.423	2.496	2.465	2.077	2.093
Enterococcus gallinarum	B	4	1139200000	2.15083	0.166734	1.85	2.101	2.336	2.166	2.236	2.216
Enterococcus gallinarum	A	5	1250000000	2.23017	0.132651	2.202	2.306	2.4	2.018	2.166	2.289
Enterococcus gallinarum	A	5	1250000000	1.719	0.056611	1.701	1.694	1.798	1.651	1.778	1.692
Enterococcus gallinarum	A	5	1250000000	1.9585	0.123366	1.884	1.821	1.913	1.911	2.091	2.131
Enterococcus gallinarum	A	5	1250000000	1.5395	0.142152	1.741	1.633	1.589	1.496	1.421	1.357
Enterococcus gallinarum	B	5	1424000000	1.96217	0.294869	2.27	2.161	1.982	2.029	1.91	1.421
Enterococcus gallinarum	B	5	1424000000	2.16133	0.0785485	2.297	2.153	2.2	2.139	2.095	2.084
Enterococcus gallinarum	B	5	1424000000	1.83667	0.31496	2.196	2.05	1.95	1.843	1.305	1.676
Enterococcus gallinarum	B	5	1424000000	2.30517	0.035233	2.295	2.255	2.307	2.286	2.334	2.354
Enterococcus gallinarum	C	4	1468000000	2.05483	0.0611863	2.138	1.997	2.085	2.056	1.972	2.081
Enterococcus gallinarum	C	4	1468000000	2.14883	0.131148	2.274	1.905	2.217	2.2	2.191	2.106
Enterococcus gallinarum	C	4	1468000000	2.41867	0.0548294	2.465	2.487	2.402	2.33	2.418	2.41
Enterococcus gallinarum	C	4	1468000000	2.15467	0.442154	2.362	2.46	1.369	1.885	2.471	2.381
Enterococcus gallinarum	A	6	1500000000	2.16233	0.264079	2.407	2.195	1.949	1.741	2.32	2.362
Enterococcus gallinarum	A	6	1500000000	2.23667	0.108855	2.29	2.222	2.068	2.369	2.164	2.307
Enterococcus gallinarum	A	6	1500000000	1.6355	0.0691224	1.645	1.675	1.705	1.686	1.534	1.568
Enterococcus gallinarum	A	6	1500000000	1.63017	0.17925	1.797	1.898	1.623	1.493	1.491	1.479
Enterococcus gallinarum	B	6	1708800000	2.2834	0.145168	2.362	2.288	2.032	2.345	2.384	2.368
Enterococcus gallinarum	B	6	1708800000	1.65567	0.352558	1.641	1.987	1	1.919	1.625	1.762
Enterococcus gallinarum	B	6	1708800000	2.271	0.0259075	2.276	2.312	2.245	2.244	2.285	2.264
Enterococcus gallinarum	B	6	1708800000	2.02133	0.071144	1.899	1.996	2.014	2.1	2.043	2.076
Enterococcus gallinarum	C	5	1835000000	2.37117	0.0638605	2.248	2.381	2.432	2.38	2.379	2.407
Enterococcus gallinarum	C	5	1835000000	2.347	0.0530019	2.335	2.375	2.305	2.279	2.36	2.428
Enterococcus gallinarum	C	5	1835000000	1.973	0.0563312	1.929	2.009	2.042	2.012	1.949	1.897
Enterococcus gallinarum	C	5	1835000000	2.18467	0.123103	2.305	2.282	2.186	2.236	1.97	2.129
Enterococcus gallinarum	C	6	2202000000	2.02467	0.527056	2.412	2.379	1	2.255	1.984	2.118
Enterococcus gallinarum	C	6	2202000000	2.3745	0.0569096	2.295	2.453	2.326	2.372	2.401	2.4
Enterococcus gallinarum	C	6	2202000000	2.392	0.0788594	2.453	2.439	2.443	2.313	2.433	2.271
Enterococcus gallinarum	C	6	2202000000	1.71533	0.315338	2.191	1.948	1.787	1.383	1.514	1.469
Escherichia coli	B	0.1	7.53333e+07	1	0	1	1	1	1	1	1
Escherichia coli	B	0.1	7.53333e+07	1	0	1	1	1	1	1	1
Escherichia coli	B	0.1	7.53333e+07	1	0	1	1	1	1	1	1
Escherichia coli	B	0.1	7.53333e+07	1	0	1	1	1	1	1	1
Escherichia coli	A	0.1	7.66667e+07	1.28967	0.449907	1.818	1	1	1	1.92	1
Escherichia coli	A	0.1	7.66667e+07	1	0	1	1	1	1	1	1
Escherichia coli	A	0.1	7.66667e+07	1	0	1	1	1	1	1	1
Escherichia coli	A	0.1	7.66667e+07	1.1405	0.344153	1	1	1	1.843	1	1
Escherichia coli	C	0.1	1.23333e+08	1.30633	0.479921	1.806	2.032	1	1	1	1
Escherichia coli	C	0.1	1.23333e+08	1	0	1	1	1	1	1	1
Escherichia coli	C	0.1	1.23333e+08	1	0	1	1	1	1	1	1
Escherichia coli	C	0.1	1.23333e+08	1	0	1	1	1	1	1	1
Escherichia coli	B	0.2	1.50667e+08	1.14367	0.35191	1	1	1.862	1	1	1
Escherichia coli	B	0.2	1.50667e+08	1.21	0.387207	1.298	1	1	1.962	1	1
Escherichia coli	B	0.2	1.50667e+08	1	0	1	1	1	1	1	1
Escherichia coli	B	0.2	1.50667e+08	1	0	1	1	1	1	1	1
Escherichia coli	A	0.2	1.53333e+08	1	0	1	1	1	1	1	1
Escherichia coli	A	0.2	1.53333e+08	1.09967	0.244132	1	1.598	1	1	1	1
Escherichia coli	A	0.2	1.53333e+08	1	0	1	1	1	1	1	1
Escherichia coli	A	0.2	1.53333e+08	1	0	1	1	1	1	1	1
Escherichia coli	B	0.25	1.88333e+08	1.72617	0.5785	2.195	1	2.082	1.846	2.234	1
Escherichia coli	B	0.25	1.88333e+08	1.41133	0.468842	1	1.712	1.697	1	1	2.059
Escherichia coli	B	0.25	1.88333e+08	1	0	1	1	1	1	1	1
Escherichia coli	B	0.25	1.88333e+08	1.23783	0.370771	1.648	1	1	1.779	1	1
Escherichia coli	A	0.25	1.91667e+08	1.51983	0.588023	1.774	2.201	1	1	2.144	1
Escherichia coli	A	0.25	1.91667e+08	1.84083	0.302883	1.416	2.041	2.098	1.892	2.087	1.511
Escherichia coli	A	0.25	1.91667e+08	1.10133	0.248215	1	1	1	1.608	1	1
Escherichia coli	A	0.25	1.91667e+08	1.123	0.301287	1	1	1.738	1	1	1
Escherichia coli	C	0.2	2.46667e+08	1	0	1	1	1	1	1	1
Escherichia coli	C	0.2	2.46667e+08	1	0	1	1	1	1	1	1
Escherichia coli	C	0.2	2.46667e+08	1.15817	0.387428	1	1	1	1.949	1	1
Escherichia coli	C	0.2	2.46667e+08	1	0	1	1	1	1	1	1
Escherichia coli	B	0.33	2.486e+08	2.04117	0.13447	1.787	2.09	2.043	2.117	2.174	2.036
Escherichia coli	B	0.33	2.486e+08	1.06317	0.154726	1	1.379	1	1	1	1
Escherichia coli	B	0.33	2.486e+08	1.7295	0.568263	2.202	2.05	1	2.027	2.098	1
Escherichia coli	B	0.33	2.486e+08	1.22633	0.358357	1	1	1	1.562	1	1.796
Escherichia coli	A	0.33	253000000	2.0415	0.160789	1.949	2.174	2.026	2.231	2.083	1.786
Escherichia coli	A	0.33	253000000	1	0	1	1	1	1	1	1
Escherichia coli	A	0.33	253000000	1.7375	0.57437	2.015	2.11	2.203	1	2.097	1
Escherichia coli	A	0.33	253000000	1.67683	0.349577	1	1.924	1.642	1.937	1.811	1.747
Escherichia coli	C	0.25	3.08333e+08	2.1135	0.129312	1.913	2.215	2.005	2.167	2.248	2.133
Escherichia coli	C	0.25	3.08333e+08	1.66167	0.523168	1.978	1.814	2.136	2.042	1	1
Escherichia coli	C	0.25	3.08333e+08	1.15133	0.370689	1	1	1	1.908	1	1
Escherichia coli	C	0.25	3.08333e+08	1.26717	0.416566	1.876	1.727	1	1	1	1
Escherichia coli	B	0.5	3.76667e+08	2.23717	0.0716838	2.194	2.245	2.314	2.294	2.258	2.118
Escherichia coli	B	0.5	3.76667e+08	2.0795	0.116684	2.086	2.186	2.142	1.854	2.123	2.086
Escherichia coli	B	0.5	3.76667e+08	1.78967	0.40598	2.013	1.884	2.047	2.059	1.735	1
Escherichia coli	B	0.5	3.76667e+08	1.73233	0.569046	1	2.059	2.039	1	2.14	2.156
Escherichia coli	A	0.5	3.83333e+08	1.5125	0.563639	1	1	1	2.098	1.941	2.036
Escherichia coli	A	0.5	3.83333e+08	1.96233	0.472867	2.179	2.198	2.108	1	2.175	2.114
Escherichia coli	A	0.5	3.83333e+08	1.215	0.333943	1	1.607	1	1	1	1.683
Escherichia coli	A	0.5	3.83333e+08	1.898	0.441155	2.095	2.024	2.124	1	2.069	2.076
Escherichia coli	C	0.33	407000000	2.03667	0.110941	2.052	2.062	2.178	2.102	1.859	1.967
Escherichia coli	C	0.33	407000000	1.28067	0.435618	1.8	1	1	1	1.884	1
Escherichia coli	C	0.33	407000000	1.56717	0.625909	2.218	1	1	2.188	1	1.997
Escherichia coli	C	0.33	407000000	1.296	0.458635	1	1.901	1	1	1.875	1
Escherichia coli	B	0.66	4.972e+08	1.7225	0.561241	2.143	1	2.016	1	2.068	2.108
Escherichia coli	B	0.66	4.972e+08	2.18683	0.0831875	2.188	2.238	2.18	2.032	2.273	2.21
Escherichia coli	B	0.66	4.972e+08	2.054	0.0804711	1.985	2.072	2.03	2.168	1.954	2.115
Escherichia coli	B	0.66	4.972e+08	2.146	0.0543691	2.099	2.131	2.102	2.231	2.195	2.118
Escherichia coli	A	0.66	506000000	1.78367	0.399785	1	1.735	1.911	2.041	2.008	2.007
Escherichia coli	A	0.66	506000000	2.19267	0.0329707	2.172	2.198	2.206	2.247	2.182	2.151
Escherichia coli	A	0.66	506000000	1.94833	0.208286	1.853	2.141	1.952	2.184	1.951	1.609
Escherichia coli	A	0.66	506000000	2.07117	0.0162409	2.068	2.052	2.065	2.101	2.068	2.073
Escherichia coli	B	0.8	6.02667e+08	2.24817	0.0728077	2.305	2.291	2.107	2.249	2.25	2.287
Escherichia coli	B	0.8	6.02667e+08	2.2545	0.011095	2.238	2.257	2.27	2.258	2.246	2.258
Escherichia coli	B	0.8	6.02667e+08	2.14283	0.0333731	2.088	2.152	2.177	2.17	2.12	2.15
Escherichia coli	B	0.8	6.02667e+08	2.15333	0.0315257	2.197	2.175	2.164	2.14	2.109	2.135
Escherichia coli	A	0.8	6.13333e+08	2.213	0.0281709	2.214	2.196	2.182	2.211	2.265	2.21
Escherichia coli	A	0.8	6.13333e+08	2.23917	0.0262329	2.254	2.246	2.213	2.278	2.208	2.236
Escherichia coli	A	0.8	6.13333e+08	2.02483	0.145191	1.974	2.151	2.107	1.897	2.188	1.832
Escherichia coli	A	0.8	6.13333e+08	2.12567	0.0378453	2.098	2.191	2.111	2.124	2.144	2.086
Escherichia coli	C	0.5	6.16667e+08	2.21383	0.0844545	2.29	2.342	2.189	2.132	2.191	2.139
Escherichia coli	C	0.5	6.16667e+08	2.16233	0.0486032	2.076	2.223	2.169	2.153	2.185	2.168
Escherichia coli	C	0.5	6.16667e+08	1.80267	0.401392	1.845	1.901	1.993	2.073	1	2.004
Escherichia coli	C	0.5	6.16667e+08	2.1555	0.117647	2.232	2.177	1.933	2.135	2.193	2.263
Escherichia coli	B	1	7.53333e+08	2.15667	0.0634308	2.211	2.091	2.105	2.25	2.164	2.119
Escherichia coli	B	1	7.53333e+08	2.19617	0.0340436	2.148	2.18	2.22	2.193	2.189	2.247
Escherichia coli	B	1	7.53333e+08	2.158	0.0434143	2.131	2.188	2.085	2.199	2.159	2.186
Escherichia coli	B	1	7.53333e+08	2.19517	0.0419114	2.192	2.143	2.231	2.252	2.197	2.156
Escherichia coli	A	1	7.66667e+08	2.239	0.0528129	2.207	2.216	2.185	2.277	2.222	2.327
Escherichia coli	A	1	7.66667e+08	2.21717	0.0415183	2.158	2.235	2.207	2.268	2.25	2.185
Escherichia coli	A	1	7.66667e+08	2.14017	0.0516969	2.04	2.159	2.133	2.161	2.164	2.184
Escherichia coli	A	1	7.66667e+08	2.16283	0.0403059	2.203	2.144	2.215	2.126	2.171	2.118
Escherichia coli	C	0.66	814000000	1.34283	0.532075	1.978	1	1	1	2.079	1
Escherichia coli	C	0.66	814000000	2.175	0.0952638	2.209	2.228	2.259	2.05	2.058	2.246
Escherichia coli	C	0.66	814000000	1.88833	0.442097	2.025	1	2.173	2.138	1.962	2.032
Escherichia coli	C	0.66	814000000	2.24383	0.0338846	2.194	2.249	2.24	2.276	2.284	2.22
Escherichia coli	C	0.8	9.86667e+08	2.20933	0.107666	2.289	2.274	2.302	2.155	2.216	2.02
Escherichia coli	C	0.8	9.86667e+08	2.20817	0.0391787	2.175	2.24	2.19	2.185	2.186	2.273
Escherichia coli	C	0.8	9.86667e+08	2.164	0.0455588	2.118	2.178	2.213	2.2	2.099	2.176
Escherichia coli	C	0.8	9.86667e+08	2.25733	0.052751	2.273	2.277	2.156	2.304	2.285	2.249
Escherichia coli	C	1	1.23333e+09	2.16133	0.0860783	2.224	2.084	2.253	2.186	2.03	2.191
Escherichia coli	C	1	1.23333e+09	2.19367	0.0309171	2.227	2.155	2.214	2.159	2.19	2.217
Escherichia coli	C	1	1.23333e+09	2.10267	0.0493018	2.123	2.068	2.127	2.108	2.165	2.025
Escherichia coli	C	1	1.23333e+09	2.18733	0.0348865	2.201	2.189	2.125	2.23	2.199	2.18
Escherichia coli	B	2	1.50667e+09	2.22033	0.047496	2.279	2.182	2.283	2.201	2.193	2.184
Escherichia coli	B	2	1.50667e+09	2.2625	0.0406878	2.258	2.283	2.249	2.254	2.327	2.204
Escherichia coli	B	2	1.50667e+09	2.233	0.0484479	2.267	2.163	2.283	2.247	2.255	2.183
Escherichia coli	B	2	1.50667e+09	2.2165	0.0415488	2.157	2.275	2.251	2.21	2.197	2.209
Escherichia coli	A	2	1.53333e+09	2.24717	0.0425414	2.304	2.198	2.294	2.222	2.241	2.224
Escherichia coli	A	2	1.53333e+09	2.25333	0.0602882	2.243	2.244	2.355	2.265	2.246	2.167
Escherichia coli	A	2	1.53333e+09	2.2225	0.0496175	2.242	2.208	2.202	2.147	2.295	2.241
Escherichia coli	A	2	1.53333e+09	2.2035	0.0781889	2.19	2.298	2.176	2.256	2.072	2.229
Escherichia coli	C	2	2.46667e+09	2.23217	0.0324556	2.257	2.268	2.243	2.197	2.188	2.24
Escherichia coli	C	2	2.46667e+09	2.2865	0.0567406	2.198	2.361	2.261	2.268	2.32	2.311
Escherichia coli	C	2	2.46667e+09	2.21367	0.0207718	2.219	2.176	2.214	2.24	2.217	2.216
Escherichia coli	C	2	2.46667e+09	2.21183	0.0405434	2.149	2.224	2.204	2.215	2.204	2.275
Megasphaera massiliensis	B	0.5	1.18667e+08	1	0	1	1	1	1	1	1
Megasphaera massiliensis	B	0.5	1.18667e+08	1.5845	0.325335	1.643	1.476	1.762	1	1.678	1.948
Megasphaera massiliensis	B	0.5	1.18667e+08	1.60217	0.327117	1.986	1.702	1.566	1.71	1.649	1
Megasphaera massiliensis	B	0.5	1.18667e+08	1.1025	0.184488	1	1	1.456	1	1.159	1
Megasphaera massiliensis	C	0.5	1.31333e+08	1.36967	0.406909	1	1.684	1.808	1.726	1	1
Megasphaera massiliensis	C	0.5	1.31333e+08	2.01233	0.098875	2.164	1.865	2.04	1.957	2.03	2.018
Megasphaera massiliensis	C	0.5	1.31333e+08	1.3575	0.17222	1.482	1.513	1.306	1.132	1.19	1.522
Megasphaera massiliensis	C	0.5	1.31333e+08	1.3335	0.371917	1.54	1	1.724	1	1.737	1
Megasphaera massiliensis	A	0.5	132000000	1.45517	0.513356	1	2.133	1.81	1	1	1.788
Megasphaera massiliensis	A	0.5	132000000	1.29167	0.29364	1.663	1	1.196	1	1.628	1.263
Megasphaera massiliensis	A	0.5	132000000	1.34617	0.319985	1.134	1.277	1.231	1.988	1.282	1.165
Megasphaera massiliensis	A	0.5	132000000	1.125	0.217623	1	1	1.218	1.532	1	1
Megasphaera massiliensis	B	0.66	156640000	1.2045	0.176788	1.337	1	1.265	1.194	1.431	1
Megasphaera massiliensis	B	0.66	156640000	2.129	0.0741431	2.17	2.143	2.225	2.141	2.009	2.086
Megasphaera massiliensis	B	0.66	156640000	1.74833	0.252136	2.125	1.951	1.724	1.605	1.422	1.663
Megasphaera massiliensis	B	0.66	156640000	1.479	0.372539	1	1.704	1.685	1	1.703	1.782
Megasphaera massiliensis	C	0.66	173360000	1.22867	0.388451	1	1	1	1.434	1.938	1
Megasphaera massiliensis	C	0.66	173360000	2.093	0.0777046	2.152	2.112	2.052	2	2.036	2.206
Megasphaera massiliensis	C	0.66	173360000	1.63083	0.268474	1.798	1.767	1.544	1.989	1.424	1.263
Megasphaera massiliensis	C	0.66	173360000	1.4445	0.402875	1	1	1.847	1.941	1.502	1.377
Megasphaera massiliensis	A	0.66	174240000	1.24117	0.381562	1	1	1.846	1.601	1	1
Megasphaera massiliensis	A	0.66	174240000	1.94783	0.15635	2.083	2.098	1.946	1.676	1.881	2.003
Megasphaera massiliensis	A	0.66	174240000	1.76267	0.222802	1.476	1.812	1.958	1.641	2.065	1.624
Megasphaera massiliensis	A	0.66	174240000	1.5935	0.126112	1.436	1.568	1.47	1.649	1.673	1.765
Megasphaera massiliensis	B	0.8	1.89867e+08	1.37167	0.412661	1	1	1.715	1.654	1	1.861
Megasphaera massiliensis	B	0.8	1.89867e+08	2.03633	0.0890431	1.903	2.107	2.02	2.043	2.156	1.989
Megasphaera massiliensis	B	0.8	1.89867e+08	1.78533	0.163269	1.746	1.551	1.934	1.951	1.88	1.65
Megasphaera massiliensis	B	0.8	1.89867e+08	1.9585	0.113421	1.796	2.066	2.079	1.959	1.856	1.995
Megasphaera massiliensis	C	0.8	2.10133e+08	1.58117	0.372252	2.087	1.499	1.762	1.397	1	1.742
Megasphaera massiliensis	C	0.8	2.10133e+08	2.16067	0.0511924	2.156	2.142	2.173	2.104	2.254	2.135
Megasphaera massiliensis	C	0.8	2.10133e+08	1.67917	0.301576	1.536	2.078	1.604	2.032	1.45	1.375
Megasphaera massiliensis	C	0.8	2.10133e+08	1.95967	0.183983	2.055	2.176	1.672	2.01	2.035	1.81
Megasphaera massiliensis	A	0.8	211200000	1.30133	0.273479	1	1.369	1.277	1	1.457	1.705
Megasphaera massiliensis	A	0.8	211200000	1.96717	0.11174	2.066	2.008	1.994	2.026	1.958	1.751
Megasphaera massiliensis	A	0.8	211200000	1.7685	0.279795	2.114	1.773	1.955	1.894	1.403	1.472
Megasphaera massiliensis	A	0.8	211200000	1.85833	0.0792835	1.955	1.947	1.841	1.857	1.779	1.771
Megasphaera massiliensis	B	1	2.37333e+08	1.23483	0.368376	1.796	1	1	1.613	1	1
Megasphaera massiliensis	B	1	2.37333e+08	1.76033	0.235237	1.582	1.501	1.946	1.561	1.958	2.014
Megasphaera massiliensis	B	1	2.37333e+08	1.6225	0.135766	1.732	1.68	1.671	1.735	1.522	1.395
Megasphaera massiliensis	B	1	2.37333e+08	1.75717	0.120156	1.717	1.966	1.671	1.627	1.808	1.754
Megasphaera massiliensis	C	1	2.62667e+08	1.63717	0.265208	1.932	1.246	1.588	1.464	1.677	1.916
Megasphaera massiliensis	C	1	2.62667e+08	1.7925	0.213469	2.178	1.791	1.654	1.555	1.746	1.831
Megasphaera massiliensis	C	1	2.62667e+08	1.63117	0.131635	1.499	1.484	1.562	1.714	1.781	1.747
Megasphaera massiliensis	C	1	2.62667e+08	1.98283	0.0658435	1.99	2.032	1.95	1.867	2.014	2.044
Megasphaera massiliensis	A	1	264000000	1.68717	0.353291	1	1.969	1.854	1.884	1.658	1.758
Megasphaera massiliensis	A	1	264000000	1.4865	0.31301	1.21	1	1.752	1.584	1.778	1.595
Megasphaera massiliensis	A	1	264000000	1.53617	0.317923	1.158	1.268	1.468	1.503	1.961	1.859
Megasphaera massiliensis	A	1	264000000	1.906	0.177048	1.595	1.852	1.994	2.124	1.929	1.942
Megasphaera massiliensis	B	1.5	356000000	1.80733	0.0910465	1.797	1.915	1.834	1.88	1.756	1.662
Megasphaera massiliensis	B	1.5	356000000	1.97333	0.0792532	1.924	1.921	2.089	1.922	1.923	2.061
Megasphaera massiliensis	B	1.5	356000000	1.85967	0.170761	2.04	1.857	1.972	1.966	1.735	1.588
Megasphaera massiliensis	B	1.5	356000000	1.9515	0.142136	1.904	1.818	2.092	1.973	2.135	1.787
Megasphaera massiliensis	C	1.5	394000000	1.79533	0.10836	1.981	1.68	1.746	1.837	1.715	1.813
Megasphaera massiliensis	C	1.5	394000000	2.05833	0.103229	2.198	2.096	1.985	1.984	1.941	2.146
Megasphaera massiliensis	C	1.5	394000000	1.91567	0.16119	2.025	1.623	1.956	1.938	1.869	2.083
Megasphaera massiliensis	C	1.5	394000000	2.02633	0.109872	2.114	1.917	2.097	1.907	1.964	2.159
Megasphaera massiliensis	A	1.5	396000000	2.027	0.12863	1.973	2.144	2.006	2.027	1.826	2.186
Megasphaera massiliensis	A	1.5	396000000	1.78967	0.309732	1.977	1.686	2.083	2.004	1.242	1.746
Megasphaera massiliensis	A	1.5	396000000	1.92133	0.160654	2.038	2.037	1.829	1.974	2.015	1.635
Megasphaera massiliensis	A	1.5	396000000	2.10283	0.0936406	2.122	2.003	2.218	2.179	2.112	1.983
Megasphaera massiliensis	B	2	4.74667e+08	1.76933	0.0608397	1.688	1.736	1.811	1.748	1.771	1.862
Megasphaera massiliensis	B	2	4.74667e+08	1.95433	0.134568	2.173	1.931	1.98	1.847	2.006	1.789
Megasphaera massiliensis	B	2	4.74667e+08	1.87517	0.200377	1.963	1.758	1.901	1.997	2.096	1.536
Megasphaera massiliensis	B	2	4.74667e+08	1.9985	0.10048	1.964	1.971	1.904	2.138	2.107	1.907
Megasphaera massiliensis	C	2	5.25333e+08	2.00767	0.127313	2.043	2.085	2.086	1.799	2.126	1.907
Megasphaera massiliensis	C	2	5.25333e+08	2.031	0.0955552	2.105	1.883	2.149	1.993	2.066	1.99
Megasphaera massiliensis	C	2	5.25333e+08	1.92233	0.101281	1.974	1.958	1.989	2.008	1.861	1.744
Megasphaera massiliensis	C	2	5.25333e+08	1.97583	0.0857914	1.982	2.125	1.921	1.985	1.869	1.973
Megasphaera massiliensis	A	2	528000000	2.074	0.0358162	2.138	2.079	2.048	2.075	2.07	2.034
Megasphaera massiliensis	A	2	528000000	1.875	0.116103	1.775	1.843	2.067	1.829	1.961	1.775
Megasphaera massiliensis	A	2	528000000	1.92583	0.0996301	1.968	1.846	1.915	2.055	1.989	1.782
Megasphaera massiliensis	A	2	528000000	1.9005	0.452876	2.129	2.227	1.948	1.982	1	2.117
Megasphaera massiliensis	B	3	712000000	1.92217	0.201468	1.535	1.998	2.077	2.019	2.03	1.874
Megasphaera massiliensis	B	3	712000000	2.11333	0.0646426	2.103	2.012	2.151	2.185	2.07	2.159
Megasphaera massiliensis	B	3	712000000	1.93383	0.0736679	1.924	1.947	1.949	1.798	1.967	2.018
Megasphaera massiliensis	B	3	712000000	2.02	0.2104	1.976	2.133	2.339	1.977	1.995	1.7
Megasphaera massiliensis	C	3	788000000	1.99683	0.10183	1.955	2.091	1.891	1.878	2.106	2.06
Megasphaera massiliensis	C	3	788000000	2.0965	0.0866135	2.055	2.01	1.997	2.146	2.193	2.178
Megasphaera massiliensis	C	3	788000000	1.96833	0.0704121	1.867	2.002	1.942	1.992	1.934	2.073
Megasphaera massiliensis	C	3	788000000	2.07017	0.0352501	2.123	2.059	2.022	2.065	2.097	2.055
Megasphaera massiliensis	A	3	792000000	1.92933	0.252186	1.434	1.946	2.024	1.96	2.102	2.11
Megasphaera massiliensis	A	3	792000000	2.00567	0.111321	1.942	1.839	2.022	2.17	2.002	2.059
Megasphaera massiliensis	A	3	792000000	1.94667	0.127392	1.859	2.078	2.134	1.913	1.864	1.832
Megasphaera massiliensis	A	3	792000000	2.08707	0.0825621	1.9454	2.156	2.178	2.102	2.081	2.06
Megasphaera massiliensis	B	4	9.49333e+08	2.02583	0.0760774	2.026	2.105	1.944	2.069	1.924	2.087
Megasphaera massiliensis	B	4	9.49333e+08	1.954	0.485983	2.253	2.211	1	1.891	2.235	2.134
Megasphaera massiliensis	B	4	9.49333e+08	1.912	0.0856154	1.87	1.958	2.064	1.891	1.837	1.852
Megasphaera massiliensis	B	4	9.49333e+08	2.16767	0.147733	1.871	2.237	2.246	2.178	2.222	2.252
Megasphaera massiliensis	C	4	1.05067e+09	1.97683	0.161659	1.897	1.869	1.846	2.249	2.101	1.899
Megasphaera massiliensis	C	4	1.05067e+09	2.2055	0.0872852	2.175	2.119	2.162	2.243	2.17	2.364
Megasphaera massiliensis	C	4	1.05067e+09	1.97933	0.128626	1.873	2.044	1.812	1.992	2.177	1.978
Megasphaera massiliensis	C	4	1.05067e+09	2.09267	0.0862871	2.032	2.087	2.194	2.203	2.036	2.004
Megasphaera massiliensis	A	4	1056000000	2.11117	0.0907952	2.05	2.149	2.073	1.994	2.151	2.25
Megasphaera massiliensis	A	4	1056000000	1.961	0.0710831	2.011	1.844	2.016	1.949	2.026	1.92
Megasphaera massiliensis	A	4	1056000000	1.963	0.127734	2.019	1.722	2.024	2.086	1.991	1.936
Megasphaera massiliensis	A	4	1056000000	2.08133	0.108984	2.142	1.934	2.009	2.029	2.144	2.23
Megasphaera massiliensis	B	5	1.18667e+09	2.081	0.0809839	1.967	2.149	2.05	2.172	2.02	2.128
Megasphaera massiliensis	B	5	1.18667e+09	2.19933	0.0711609	2.21	2.235	2.282	2.094	2.134	2.241
Megasphaera massiliensis	B	5	1.18667e+09	1.91033	0.0822865	1.839	1.883	1.844	2.019	1.867	2.01
Megasphaera massiliensis	B	5	1.18667e+09	2.08883	0.0882121	2.091	2.108	2.176	2.182	2.019	1.957
Megasphaera massiliensis	C	5	1.31333e+09	2.07483	0.144374	2.008	2.116	2.208	1.819	2.105	2.193
Megasphaera massiliensis	C	5	1.31333e+09	2.1195	0.191984	1.743	2.144	2.287	2.218	2.147	2.178
Megasphaera massiliensis	C	5	1.31333e+09	2.00883	0.059196	1.959	2.043	1.915	2.048	2.067	2.021
Megasphaera massiliensis	C	5	1.31333e+09	2.2115	0.111694	2.002	2.167	2.282	2.267	2.287	2.264
Megasphaera massiliensis	A	5	1320000000	2.25783	0.0647778	2.245	2.345	2.301	2.283	2.203	2.17
Megasphaera massiliensis	A	5	1320000000	1.9465	0.0813996	1.963	1.828	1.9	1.925	2.061	2.002
Megasphaera massiliensis	A	5	1320000000	2.05167	0.0716873	1.979	2.106	2.168	2.017	2.001	2.039
Megasphaera massiliensis	A	5	1320000000	2.14367	0.0566698	2.136	2.127	2.254	2.111	2.14	2.094
Megasphaera massiliensis	B	6	1424000000	1.94133	0.159886	1.817	1.869	1.997	2.214	1.773	1.978
Megasphaera massiliensis	B	6	1424000000	2.26633	0.0386454	2.252	2.267	2.341	2.257	2.252	2.229
Megasphaera massiliensis	B	6	1424000000	1.94667	0.0411615	1.968	1.944	1.932	1.963	1.876	1.997
Megasphaera massiliensis	B	6	1424000000	2.05083	0.0858543	1.983	2.18	1.933	2.06	2.09	2.059
Megasphaera massiliensis	C	6	1576000000	2.00767	0.23464	1.797	1.795	1.79	2.209	2.251	2.204
Megasphaera massiliensis	C	6	1576000000	2.149	0.0788365	2.202	2.189	2.248	2.072	2.138	2.045
Megasphaera massiliensis	C	6	1576000000	2.118	0.12006	1.903	2.103	2.158	2.229	2.092	2.223
Megasphaera massiliensis	C	6	1576000000	2.08783	0.0246529	2.101	2.081	2.054	2.118	2.106	2.067
Megasphaera massiliensis	A	6	1584000000	2.11733	0.182472	1.82	2.04	2.046	2.286	2.263	2.249
Megasphaera massiliensis	A	6	1584000000	1.85283	0.130196	2.032	1.789	1.692	1.813	1.989	1.802
Megasphaera massiliensis	A	6	1584000000	2.01117	0.109112	2.023	1.986	2.14	1.947	2.121	1.85
Megasphaera massiliensis	A	6	1584000000	2.10683	0.0696087	1.991	2.057	2.157	2.154	2.116	2.166
Megasphaera massiliensis	B	8	1.89867e+09	1.906	0.0954191	1.924	1.903	1.981	1.988	1.915	1.725
Megasphaera massiliensis	B	8	1.89867e+09	2.174	0.0557925	2.206	2.17	2.187	2.079	2.157	2.245
Megasphaera massiliensis	B	8	1.89867e+09	2.0145	0.0527665	1.941	2.057	1.983	2.082	1.988	2.036
Megasphaera massiliensis	B	8	1.89867e+09	2.10517	0.0887004	1.99	2.052	2.202	2.039	2.171	2.177
Megasphaera massiliensis	C	8	2.10133e+09	1.94433	0.147707	1.831	1.953	2.005	2.134	2.023	1.72
Megasphaera massiliensis	C	8	2.10133e+09	2.08967	0.0778606	2.101	2.153	2.193	2.06	2.058	1.973
Megasphaera massiliensis	C	8	2.10133e+09	2.061	0.0948915	2.042	2.214	2.069	2.097	2.017	1.927
Megasphaera massiliensis	C	8	2.10133e+09	2.08267	0.0610726	2.177	2.093	2.061	2.118	2.045	2.002
Megasphaera massiliensis	A	8	2112000000	1.9925	0.143437	2.121	2.093	2.042	1.851	2.073	1.775
Megasphaera massiliensis	A	8	2112000000	1.98167	0.088534	1.923	2.079	1.857	2.032	1.938	2.061
Megasphaera massiliensis	A	8	2112000000	1.86867	0.0350923	1.898	1.826	1.882	1.888	1.896	1.822
Megasphaera massiliensis	A	8	2112000000	2.05117	0.133709	2.205	2.018	2.217	2.021	1.964	1.882
Parabacteroides distasonis	B	0.01	12040000	1	0	1	1	1	1	1	1
Parabacteroides distasonis	B	0.01	12040000	1	0	1	1	1	1	1	1
Parabacteroides distasonis	B	0.01	12040000	1	0	1	1	1	1	1	1
Parabacteroides distasonis	B	0.01	12040000	1	0	1	1	1	1	1	1
Parabacteroides distasonis	C	0.01	14460000	1	0	1	1	1	1	1	1
Parabacteroides distasonis	C	0.01	14460000	1	0	1	1	1	1	1	1
Parabacteroides distasonis	C	0.01	14460000	1	0	1	1	1	1	1	1
Parabacteroides distasonis	C	0.01	14460000	1	0	1	1	1	1	1	1
Parabacteroides distasonis	A	0.01	1.65833e+07	1	0	1	1	1	1	1	1
Parabacteroides distasonis	A	0.01	1.65833e+07	1	0	1	1	1	1	1	1
Parabacteroides distasonis	A	0.01	1.65833e+07	1	0	1	1	1	1	1	1
Parabacteroides distasonis	A	0.01	1.65833e+07	1	0	1	1	1	1	1	1
Parabacteroides distasonis	B	0.05	60200000	1.26067	0.403983	1	1	1.764	1	1	1.8
Parabacteroides distasonis	B	0.05	60200000	1.07733	0.189427	1	1.464	1	1	1	1
Parabacteroides distasonis	B	0.05	60200000	1	0	1	1	1	1	1	1
Parabacteroides distasonis	B	0.05	60200000	1.16067	0.393551	1	1.964	1	1	1	1
Parabacteroides distasonis	C	0.05	72300000	1.04067	0.0996126	1.244	1	1	1	1	1
Parabacteroides distasonis	C	0.05	72300000	1.22183	0.290009	1.719	1.382	1	1	1.23	1
Parabacteroides distasonis	C	0.05	72300000	1	0	1	1	1	1	1	1
Parabacteroides distasonis	C	0.05	72300000	1.6645	0.558625	1.705	1	2.3	2.162	1	1.82
Parabacteroides distasonis	A	0.05	8.29167e+07	1	0	1	1	1	1	1	1
Parabacteroides distasonis	A	0.05	8.29167e+07	1.09917	0.155448	1	1	1	1	1.26	1.335
Parabacteroides distasonis	A	0.05	8.29167e+07	1	0	1	1	1	1	1	1
Parabacteroides distasonis	A	0.05	8.29167e+07	1.84917	0.448425	1	1.736	1.98	2.192	2	2.187
Parabacteroides distasonis	B	0.08	96320000	1.779	0.428101	1.608	2.172	2.046	1.845	2.003	1
Parabacteroides distasonis	B	0.08	96320000	1.16617	0.407024	1	1	1.997	1	1	1
Parabacteroides distasonis	B	0.08	96320000	1.3945	0.615068	1	1	2.074	1	2.293	1
Parabacteroides distasonis	B	0.08	96320000	1.801	0.399257	2.058	1.882	2.026	1.964	1.876	1
Parabacteroides distasonis	C	0.08	115680000	1.98617	0.096427	1.935	2.112	1.943	2.106	1.924	1.897
Parabacteroides distasonis	C	0.08	115680000	2.09433	0.142372	2.226	1.878	2.118	2.265	2.067	2.012
Parabacteroides distasonis	C	0.08	115680000	1.39767	0.444824	1	1	1.631	1.877	1.878	1
Parabacteroides distasonis	C	0.08	115680000	1	0	1	1	1	1	1	1
Parabacteroides distasonis	B	0.1	120400000	2.2215	0.0796461	2.257	2.292	2.1	2.143	2.26	2.277
Parabacteroides distasonis	B	0.1	120400000	1.89	0.531401	2.218	2.295	2.215	2.144	1	1.468
Parabacteroides distasonis	B	0.1	120400000	2.037	0.522553	2.237	2.232	2.037	2.304	2.412	1
Parabacteroides distasonis	B	0.1	120400000	1.55417	0.61473	1	2.264	1	2.103	1	1.958
Parabacteroides distasonis	A	0.08	1.32667e+08	1.84183	0.212167	2.117	1.952	1.932	1.87	1.617	1.563
Parabacteroides distasonis	A	0.08	1.32667e+08	1.647	0.513846	1	2.096	1.759	1	2.004	2.023
Parabacteroides distasonis	A	0.08	1.32667e+08	1.171	0.418863	1	1	1	1	1	2.026
Parabacteroides distasonis	A	0.08	1.32667e+08	1.44117	0.50233	1.634	1	1.98	1	1	2.033
Parabacteroides distasonis	C	0.1	144600000	2.131	0.137329	2.301	2.136	2.286	1.963	2.05	2.05
Parabacteroides distasonis	C	0.1	144600000	2.1125	0.238957	2.107	2.318	2.248	2.22	2.131	1.651
Parabacteroides distasonis	C	0.1	144600000	2.275	0.0862067	2.232	2.297	2.333	2.388	2.139	2.261
Parabacteroides distasonis	C	0.1	144600000	1.593	0.650638	1	1	2.156	2.253	2.149	1
Parabacteroides distasonis	A	0.1	1.65833e+08	2.05933	0.172495	1.952	2.209	2.183	2.242	1.833	1.937
Parabacteroides distasonis	A	0.1	1.65833e+08	2.03917	0.208654	2.219	1.638	2.133	2.113	2	2.132
Parabacteroides distasonis	A	0.1	1.65833e+08	2.26183	0.0924195	2.261	2.357	2.182	2.128	2.288	2.355
Parabacteroides distasonis	A	0.1	1.65833e+08	1.307	0.525128	1	2.273	1.569	1	1	1
Parabacteroides distasonis	B	0.2	240800000	2.24817	0.12343	2.28	2.347	2.275	2.086	2.389	2.112
Parabacteroides distasonis	B	0.2	240800000	2.41967	0.0652922	2.407	2.312	2.396	2.433	2.473	2.497
Parabacteroides distasonis	B	0.2	240800000	2.44717	0.0482179	2.466	2.408	2.474	2.376	2.449	2.51
Parabacteroides distasonis	B	0.2	240800000	2.321	0.0668281	2.373	2.302	2.204	2.353	2.387	2.307
Parabacteroides distasonis	C	0.2	289200000	2.36167	0.051438	2.392	2.391	2.381	2.404	2.332	2.27
Parabacteroides distasonis	C	0.2	289200000	2.34183	0.0538977	2.247	2.393	2.335	2.377	2.377	2.322
Parabacteroides distasonis	C	0.2	289200000	2.459	0.0436119	2.492	2.423	2.471	2.487	2.388	2.493
Parabacteroides distasonis	C	0.2	289200000	2.392	0.0381733	2.336	2.403	2.448	2.379	2.374	2.412
Parabacteroides distasonis	B	0.25	301000000	2.38233	0.0540099	2.408	2.447	2.37	2.286	2.383	2.4
Parabacteroides distasonis	B	0.25	301000000	2.41917	0.0674638	2.342	2.514	2.343	2.422	2.432	2.462
Parabacteroides distasonis	B	0.25	301000000	2.46633	0.0564435	2.514	2.375	2.455	2.432	2.514	2.508
Parabacteroides distasonis	B	0.25	301000000	2.36267	0.0611839	2.439	2.354	2.257	2.401	2.353	2.372
Parabacteroides distasonis	A	0.2	3.31667e+08	2.27967	0.0759833	2.354	2.171	2.21	2.351	2.319	2.273
Parabacteroides distasonis	A	0.2	3.31667e+08	2.38267	0.0749551	2.351	2.433	2.243	2.425	2.413	2.431
Parabacteroides distasonis	A	0.2	3.31667e+08	2.38167	0.0703411	2.324	2.38	2.386	2.448	2.468	2.284
Parabacteroides distasonis	A	0.2	3.31667e+08	2.417	0.066447	2.426	2.442	2.299	2.463	2.388	2.484
Parabacteroides distasonis	C	0.25	361500000	2.33883	0.0921616	2.387	2.335	2.329	2.165	2.401	2.416
Parabacteroides distasonis	C	0.25	361500000	2.364	0.0553859	2.321	2.424	2.304	2.331	2.368	2.436
Parabacteroides distasonis	C	0.25	361500000	2.481	0.0379684	2.489	2.437	2.431	2.499	2.521	2.509
Parabacteroides distasonis	C	0.25	361500000	2.39767	0.0374415	2.452	2.342	2.42	2.385	2.382	2.405
Parabacteroides distasonis	B	0.33	397320000	2.42167	0.0430937	2.448	2.375	2.424	2.488	2.418	2.377
Parabacteroides distasonis	B	0.33	397320000	2.47733	0.0289736	2.488	2.423	2.49	2.469	2.489	2.505
Parabacteroides distasonis	B	0.33	397320000	2.44917	0.068107	2.459	2.503	2.395	2.339	2.505	2.494
Parabacteroides distasonis	B	0.33	397320000	2.36133	0.0752613	2.359	2.294	2.427	2.261	2.458	2.369
Parabacteroides distasonis	A	0.25	4.14583e+08	2.414	0.0928935	2.544	2.445	2.446	2.431	2.34	2.278
Parabacteroides distasonis	A	0.25	4.14583e+08	2.4315	0.0270758	2.408	2.463	2.391	2.443	2.434	2.45
Parabacteroides distasonis	A	0.25	4.14583e+08	2.39	0.0676461	2.355	2.479	2.465	2.388	2.322	2.331
Parabacteroides distasonis	A	0.25	4.14583e+08	2.4425	0.0741478	2.472	2.489	2.513	2.396	2.314	2.471
Parabacteroides distasonis	C	0.33	477180000	2.46733	0.043615	2.421	2.502	2.482	2.52	2.468	2.411
Parabacteroides distasonis	C	0.33	477180000	2.39717	0.038301	2.446	2.347	2.36	2.425	2.413	2.392
Parabacteroides distasonis	C	0.33	477180000	2.46283	0.0666676	2.524	2.375	2.407	2.55	2.465	2.456
Parabacteroides distasonis	C	0.33	477180000	2.46333	0.0850051	2.503	2.602	2.457	2.453	2.415	2.35
Parabacteroides distasonis	A	0.33	547250000	2.438	0.0915358	2.462	2.266	2.541	2.468	2.438	2.453
Parabacteroides distasonis	A	0.33	547250000	2.48067	0.060434	2.382	2.554	2.472	2.5	2.452	2.524
Parabacteroides distasonis	A	0.33	547250000	2.45283	0.0731995	2.4	2.531	2.402	2.523	2.499	2.362
Parabacteroides distasonis	A	0.33	547250000	2.505	0.0292575	2.459	2.497	2.544	2.492	2.516	2.522
Parabacteroides distasonis	B	0.5	602000000	2.44	0.0229434	2.476	2.432	2.434	2.444	2.448	2.406
Parabacteroides distasonis	B	0.5	602000000	2.42617	0.0371506	2.483	2.429	2.386	2.419	2.451	2.389
Parabacteroides distasonis	B	0.5	602000000	2.427	0.114158	2.492	2.426	2.604	2.343	2.42	2.277
Parabacteroides distasonis	B	0.5	602000000	2.36667	0.036407	2.406	2.35	2.4	2.369	2.369	2.306
Parabacteroides distasonis	C	0.5	723000000	2.4135	0.0471879	2.429	2.49	2.389	2.416	2.347	2.41
Parabacteroides distasonis	C	0.5	723000000	2.41717	0.0371398	2.393	2.421	2.461	2.442	2.429	2.357
Parabacteroides distasonis	C	0.5	723000000	2.49383	0.0542417	2.419	2.515	2.528	2.506	2.437	2.558
Parabacteroides distasonis	C	0.5	723000000	2.51067	0.0437935	2.521	2.479	2.528	2.441	2.53	2.565
Parabacteroides distasonis	B	0.66	794640000	2.46817	0.0393366	2.425	2.493	2.487	2.482	2.413	2.509
Parabacteroides distasonis	B	0.66	794640000	2.43583	0.027066	2.486	2.422	2.406	2.433	2.429	2.439
Parabacteroides distasonis	B	0.66	794640000	2.487	0.0369378	2.483	2.507	2.472	2.544	2.433	2.483
Parabacteroides distasonis	B	0.66	794640000	2.36067	0.0726104	2.388	2.469	2.395	2.345	2.267	2.3
Parabacteroides distasonis	A	0.5	8.29167e+08	2.49967	0.0245167	2.521	2.455	2.501	2.491	2.517	2.513
Parabacteroides distasonis	A	0.5	8.29167e+08	2.43133	0.0594396	2.392	2.384	2.529	2.385	2.421	2.477
Parabacteroides distasonis	A	0.5	8.29167e+08	2.475	0.0505648	2.424	2.534	2.443	2.437	2.54	2.472
Parabacteroides distasonis	A	0.5	8.29167e+08	2.22083	0.602431	1	2.545	2.345	2.422	2.507	2.506
Parabacteroides distasonis	C	0.66	954360000	2.481	0.0444432	2.466	2.541	2.444	2.534	2.453	2.448
Parabacteroides distasonis	C	0.66	954360000	2.37733	0.0520641	2.309	2.366	2.463	2.387	2.345	2.394
Parabacteroides distasonis	C	0.66	954360000	2.46183	0.0636849	2.386	2.513	2.508	2.533	2.43	2.401
Parabacteroides distasonis	C	0.66	954360000	2.51017	0.0266039	2.533	2.518	2.487	2.504	2.544	2.475
Parabacteroides distasonis	B	0.8	963200000	2.48967	0.0422358	2.471	2.472	2.474	2.523	2.441	2.557
Parabacteroides distasonis	B	0.8	963200000	2.46717	0.0457926	2.449	2.417	2.545	2.494	2.459	2.439
Parabacteroides distasonis	B	0.8	963200000	2.46967	0.0483349	2.536	2.473	2.444	2.518	2.421	2.426
Parabacteroides distasonis	B	0.8	963200000	2.44483	0.0247258	2.406	2.466	2.436	2.468	2.462	2.431
Parabacteroides distasonis	A	0.66	1094500000	2.53233	0.03129	2.541	2.523	2.511	2.588	2.533	2.498
Parabacteroides distasonis	A	0.66	1094500000	2.46717	0.0198536	2.488	2.476	2.437	2.45	2.469	2.483
Parabacteroides distasonis	A	0.66	1094500000	2.476	0.0341409	2.474	2.415	2.467	2.498	2.513	2.489
Parabacteroides distasonis	A	0.66	1094500000	2.51033	0.0151217	2.507	2.499	2.538	2.511	2.495	2.512
Parabacteroides distasonis	C	0.8	1156800000	2.4525	0.0607709	2.433	2.457	2.421	2.528	2.512	2.364
Parabacteroides distasonis	C	0.8	1156800000	2.40883	0.0221035	2.417	2.421	2.374	2.43	2.422	2.389
Parabacteroides distasonis	C	0.8	1156800000	2.47133	0.0302038	2.44	2.473	2.495	2.517	2.46	2.443
Parabacteroides distasonis	C	0.8	1156800000	2.53183	0.0343361	2.51	2.538	2.559	2.495	2.583	2.506
Parabacteroides distasonis	B	1	1204000000	2.43517	0.0466965	2.441	2.456	2.505	2.41	2.365	2.434
Parabacteroides distasonis	B	1	1204000000	2.43033	0.063808	2.508	2.46	2.468	2.394	2.425	2.327
Parabacteroides distasonis	B	1	1204000000	2.474	0.0572678	2.513	2.404	2.546	2.44	2.428	2.513
Parabacteroides distasonis	B	1	1204000000	2.42783	0.0768724	2.377	2.302	2.479	2.442	2.451	2.516
Parabacteroides distasonis	A	0.8	1.32667e+09	2.491	0.0177989	2.479	2.478	2.502	2.506	2.469	2.512
Parabacteroides distasonis	A	0.8	1.32667e+09	2.51367	0.0263338	2.481	2.522	2.533	2.551	2.502	2.493
Parabacteroides distasonis	A	0.8	1.32667e+09	2.5	0.0203961	2.489	2.524	2.497	2.487	2.526	2.477
Parabacteroides distasonis	A	0.8	1.32667e+09	2.47817	0.0637885	2.55	2.406	2.46	2.447	2.564	2.442
Parabacteroides distasonis	C	1	1446000000	2.4105	0.052588	2.491	2.371	2.361	2.369	2.422	2.449
Parabacteroides distasonis	C	1	1446000000	2.36067	0.0718211	2.304	2.279	2.462	2.316	2.389	2.414
Parabacteroides distasonis	C	1	1446000000	2.529	0.0682378	2.509	2.606	2.555	2.517	2.576	2.411
Parabacteroides distasonis	C	1	1446000000	2.468	0.0606564	2.386	2.515	2.418	2.551	2.463	2.475
Parabacteroides distasonis	A	1	1.65833e+09	2.41417	0.053327	2.344	2.455	2.442	2.397	2.48	2.367
Parabacteroides distasonis	A	1	1.65833e+09	2.45183	0.0552356	2.481	2.403	2.476	2.416	2.537	2.398
Parabacteroides distasonis	A	1	1.65833e+09	2.433	0.0660545	2.347	2.401	2.521	2.499	2.397	2.433
Parabacteroides distasonis	A	1	1.65833e+09	2.52633	0.0494961	2.535	2.57	2.456	2.591	2.498	2.508
Parabacteroides distasonis	B	1.5	1806000000	2.4925	0.0289327	2.524	2.519	2.474	2.507	2.481	2.45
Parabacteroides distasonis	B	1.5	1806000000	2.49767	0.0445047	2.579	2.486	2.468	2.495	2.507	2.451
Parabacteroides distasonis	B	1.5	1806000000	2.50783	0.033973	2.517	2.556	2.49	2.458	2.529	2.497
Parabacteroides distasonis	B	1.5	1806000000	2.392	0.032131	2.39	2.396	2.405	2.362	2.355	2.444
Parabacteroides distasonis	C	1.5	2169000000	2.47583	0.0596101	2.445	2.515	2.389	2.544	2.52	2.442
Parabacteroides distasonis	C	1.5	2169000000	2.37383	0.0605423	2.365	2.473	2.36	2.316	2.413	2.316
Parabacteroides distasonis	C	1.5	2169000000	2.473	0.0480292	2.516	2.458	2.464	2.416	2.544	2.44
Parabacteroides distasonis	C	1.5	2169000000	2.4835	0.0691397	2.488	2.511	2.517	2.568	2.366	2.451
Parabacteroides distasonis	B	2	2408000000	2.433	0.0706541	2.547	2.34	2.469	2.39	2.432	2.42
Parabacteroides distasonis	B	2	2408000000	2.45917	0.074663	2.481	2.344	2.576	2.462	2.454	2.438
Parabacteroides distasonis	B	2	2408000000	2.48317	0.0395141	2.511	2.549	2.459	2.478	2.448	2.454
Parabacteroides distasonis	B	2	2408000000	2.406	0.0484066	2.464	2.355	2.424	2.381	2.455	2.357
Parabacteroides distasonis	A	1.5	2487500000	2.46783	0.0291645	2.496	2.443	2.425	2.473	2.499	2.471
Parabacteroides distasonis	A	1.5	2487500000	2.36333	0.0755319	2.383	2.331	2.429	2.424	2.386	2.227
Parabacteroides distasonis	A	1.5	2487500000	2.446	0.0476235	2.374	2.417	2.495	2.497	2.459	2.434
Parabacteroides distasonis	A	1.5	2487500000	2.49317	0.0679218	2.505	2.38	2.517	2.564	2.449	2.544
Parabacteroides distasonis	C	2	2892000000	2.44383	0.0577561	2.469	2.462	2.419	2.338	2.481	2.494
Parabacteroides distasonis	C	2	2892000000	2.366	0.0615305	2.43	2.277	2.443	2.346	2.356	2.344
Parabacteroides distasonis	C	2	2892000000	2.46967	0.0671704	2.415	2.364	2.489	2.505	2.498	2.547
Parabacteroides distasonis	C	2	2892000000	2.4465	0.0682342	2.489	2.488	2.518	2.448	2.334	2.402
Parabacteroides distasonis	A	2	3.31667e+09	2.4965	0.0335604	2.493	2.513	2.442	2.493	2.493	2.545
Parabacteroides distasonis	A	2	3.31667e+09	2.37317	0.0580704	2.298	2.321	2.436	2.44	2.378	2.366
Parabacteroides distasonis	A	2	3.31667e+09	2.38333	0.0752268	2.303	2.478	2.309	2.342	2.45	2.418
Parabacteroides distasonis	A	2	3.31667e+09	2.47533	0.0503772	2.507	2.489	2.442	2.455	2.55	2.409
Salmonella typhimurium	A	0.1	9.15111e+07	1	0	1	1	1	1	1	1
Salmonella typhimurium	A	0.1	9.15111e+07	1	0	1	1	1	1	1	1
Salmonella typhimurium	A	0.1	9.15111e+07	1	0	1	1	1	1	1	1
Salmonella typhimurium	A	0.1	9.15111e+07	1	0	1	1	1	1	1	1
Salmonella typhimurium	B	0.1	1.26333e+08	1	0	1	1	1	1	1	1
Salmonella typhimurium	B	0.1	1.26333e+08	1	0	1	1	1	1	1	1
Salmonella typhimurium	B	0.1	1.26333e+08	1.1385	0.339254	1	1.831	1	1	1	1
Salmonella typhimurium	B	0.1	1.26333e+08	1.1115	0.273118	1	1	1.669	1	1	1
Salmonella typhimurium	A	0.2	1.83022e+08	1	0	1	1	1	1	1	1
Salmonella typhimurium	A	0.2	1.83022e+08	1	0	1	1	1	1	1	1
Salmonella typhimurium	A	0.2	1.83022e+08	1	0	1	1	1	1	1	1
Salmonella typhimurium	A	0.2	1.83022e+08	1	0	1	1	1	1	1	1
Salmonella typhimurium	B	0.2	2.52667e+08	1	0	1	1	1	1	1	1
Salmonella typhimurium	B	0.2	2.52667e+08	1	0	1	1	1	1	1	1
Salmonella typhimurium	B	0.2	2.52667e+08	1.247	0.390861	1.615	1	1	1.867	1	1
Salmonella typhimurium	B	0.2	2.52667e+08	1.19283	0.298941	1	1	1	1.561	1	1.596
Salmonella typhimurium	A	0.33	3.01987e+08	1.43133	0.473194	1.877	1.894	1	1	1	1.817
Salmonella typhimurium	A	0.33	3.01987e+08	1.6285	0.48863	1	1.998	1.98	1.901	1.892	1
Salmonella typhimurium	A	0.33	3.01987e+08	1.74417	0.396878	2.04	1.898	2.043	1.613	1.871	1
Salmonella typhimurium	A	0.33	3.01987e+08	1.699	0.349611	1	1.822	1.973	1.832	1.797	1.77
Salmonella typhimurium	C	0.1	311400000	1	0	1	1	1	1	1	1
Salmonella typhimurium	C	0.1	311400000	1	0	1	1	1	1	1	1
Salmonella typhimurium	C	0.1	311400000	1.158	0.387019	1	1	1	1	1.948	1
Salmonella typhimurium	C	0.1	311400000	1	0	1	1	1	1	1	1
Salmonella typhimurium	B	0.33	416900000	1.364	0.41969	1	1	1.933	1.519	1	1.732
Salmonella typhimurium	B	0.33	416900000	1.72017	0.362012	1.796	1.866	1.759	1.985	1	1.915
Salmonella typhimurium	B	0.33	416900000	1.5915	0.459817	1.854	1.935	1.835	1	1.925	1
Salmonella typhimurium	B	0.33	416900000	1.6	0.323049	1.512	1.633	1	1.822	1.746	1.887
Salmonella typhimurium	A	0.5	4.57556e+08	1.968	0.146436	2.01	2.026	2.014	2.057	1.671	2.03
Salmonella typhimurium	A	0.5	4.57556e+08	1.63333	0.492536	1	1.896	1.985	1	2.011	1.908
Salmonella typhimurium	A	0.5	4.57556e+08	1.81633	0.407993	2.011	1.968	2.077	2.008	1	1.834
Salmonella typhimurium	A	0.5	4.57556e+08	2.0685	0.0938952	1.982	2.142	1.925	2.101	2.1	2.161
Salmonella typhimurium	A	0.66	6.03973e+08	2.004	0.0896705	2.036	2.003	2.119	2.043	1.972	1.851
Salmonella typhimurium	A	0.66	6.03973e+08	2.0165	0.057197	2	1.976	2.123	2.018	1.961	2.021
Salmonella typhimurium	A	0.66	6.03973e+08	1.9835	0.0897034	2.08	1.991	2.073	1.972	1.948	1.837
Salmonella typhimurium	A	0.66	6.03973e+08	2.07683	0.0508976	2.175	2.043	2.047	2.064	2.045	2.087
Salmonella typhimurium	C	0.2	622800000	1	0	1	1	1	1	1	1
Salmonella typhimurium	C	0.2	622800000	1.15483	0.379263	1	1.929	1	1	1	1
Salmonella typhimurium	C	0.2	622800000	1	0	1	1	1	1	1	1
Salmonella typhimurium	C	0.2	622800000	1	0	1	1	1	1	1	1
Salmonella typhimurium	B	0.5	6.31667e+08	1.77483	0.380612	1	1.88	1.918	1.951	1.951	1.949
Salmonella typhimurium	B	0.5	6.31667e+08	1.958	0.0815156	1.982	1.892	1.856	1.934	2.082	2.002
Salmonella typhimurium	B	0.5	6.31667e+08	1.92433	0.0538133	1.916	1.929	1.89	1.999	1.965	1.847
Salmonella typhimurium	B	0.5	6.31667e+08	1.989	0.0813978	2.096	2.039	1.946	1.994	2.001	1.858
Salmonella typhimurium	A	0.8	7.32089e+08	2.012	0.0386575	2.007	2.037	2.022	2.061	1.997	1.948
Salmonella typhimurium	A	0.8	7.32089e+08	2.048	0.0726829	2.018	2.176	2.087	1.976	2.028	2.003
Salmonella typhimurium	A	0.8	7.32089e+08	1.9645	0.0565995	1.922	1.978	2.017	2.041	1.9	1.929
Salmonella typhimurium	A	0.8	7.32089e+08	2.07183	0.0707684	2.096	2.064	2.122	2.15	2.051	1.948
Salmonella typhimurium	B	0.66	833800000	2.00483	0.0388557	1.946	1.981	2.053	1.997	2.015	2.037
Salmonella typhimurium	B	0.66	833800000	1.99567	0.0661564	1.983	2.078	1.971	2.075	1.946	1.921
Salmonella typhimurium	B	0.66	833800000	2.02567	0.0384846	2.025	2.085	2.013	2.001	2.053	1.977
Salmonella typhimurium	B	0.66	833800000	1.9965	0.096436	2.053	1.838	2.046	2.098	2.018	1.926
Salmonella typhimurium	A	1	9.15111e+08	2.04883	0.0265361	2.069	2.065	2.083	2.027	2.028	2.021
Salmonella typhimurium	A	1	9.15111e+08	2.04967	0.0325249	2.028	2.019	2.056	2.062	2.027	2.106
Salmonella typhimurium	A	1	9.15111e+08	2.07983	0.386831	2.862	1.943	1.86	1.907	1.892	2.015
Salmonella typhimurium	A	1	9.15111e+08	2.10067	0.0531815	2.179	2.018	2.095	2.077	2.115	2.12
Salmonella typhimurium	B	0.8	1.01067e+09	1.957	0.0490224	1.986	1.973	1.991	1.918	1.998	1.876
Salmonella typhimurium	B	0.8	1.01067e+09	1.83383	0.410737	1	1.977	2.056	1.986	2.043	1.941
Salmonella typhimurium	B	0.8	1.01067e+09	1.90067	0.0306442	1.925	1.946	1.892	1.898	1.883	1.86
Salmonella typhimurium	B	0.8	1.01067e+09	1.99867	0.0594867	2.065	1.983	1.945	2.081	1.97	1.948
Salmonella typhimurium	C	0.33	1027620000	1.167	0.409065	1	1	2.002	1	1	1
Salmonella typhimurium	C	0.33	1027620000	1.681	0.349113	1.784	1.873	1.827	1.956	1.646	1
Salmonella typhimurium	C	0.33	1027620000	1.93167	0.0312325	1.961	1.966	1.924	1.879	1.93	1.93
Salmonella typhimurium	C	0.33	1027620000	1.76633	0.129143	1.602	1.823	1.916	1.892	1.661	1.704
Salmonella typhimurium	B	1	1.26333e+09	1.946	0.0484933	1.923	1.936	1.868	1.963	1.98	2.006
Salmonella typhimurium	B	1	1.26333e+09	2.01133	0.0737446	2.109	2.004	2.016	2.048	2.007	1.884
Salmonella typhimurium	B	1	1.26333e+09	1.84083	0.0552283	1.849	1.902	1.855	1.771	1.89	1.778
Salmonella typhimurium	B	1	1.26333e+09	1.93333	0.07052	2.041	1.844	1.877	1.964	1.961	1.913
Salmonella typhimurium	A	1.5	1.37267e+09	2.028	0.0325331	2.065	2.021	2.056	1.973	2.021	2.032
Salmonella typhimurium	A	1.5	1.37267e+09	2.06667	0.0687915	2.062	2.041	2.064	1.993	2.197	2.043
Salmonella typhimurium	A	1.5	1.37267e+09	1.96983	0.0462014	2.02	1.93	1.973	1.908	1.966	2.022
Salmonella typhimurium	A	1.5	1.37267e+09	2.15067	0.0545552	2.191	2.189	2.196	2.056	2.149	2.123
Salmonella typhimurium	C	0.5	1557000000	1.98333	0.0610497	2.036	1.871	1.964	1.994	2.032	2.003
Salmonella typhimurium	C	0.5	1557000000	1.87117	0.120523	1.823	1.886	2.083	1.835	1.883	1.717
Salmonella typhimurium	C	0.5	1557000000	1.933	0.048777	1.973	1.909	1.945	1.967	1.959	1.845
Salmonella typhimurium	C	0.5	1557000000	1.92317	0.101306	1.941	1.75	1.91	1.95	1.923	2.065
Salmonella typhimurium	A	2	1.83022e+09	2.04033	0.0590819	1.956	2.026	2.057	2.051	2.136	2.016
Salmonella typhimurium	A	2	1.83022e+09	2.045	0.0471847	2.004	2.088	2.058	1.97	2.077	2.073
Salmonella typhimurium	A	2	1.83022e+09	1.80333	0.396663	1.995	1.969	2.037	1.905	1	1.914
Salmonella typhimurium	A	2	1.83022e+09	2.14383	0.0402364	2.156	2.114	2.133	2.119	2.22	2.121
Salmonella typhimurium	B	1.5	1895000000	1.902	0.0855032	1.94	1.788	1.894	2.033	1.922	1.835
Salmonella typhimurium	B	1.5	1895000000	2.03967	0.0608463	2.023	2.135	2.095	1.995	2.002	1.988
Salmonella typhimurium	B	1.5	1895000000	1.9625	0.0299182	1.977	1.929	1.961	1.978	1.927	2.003
Salmonella typhimurium	B	1.5	1895000000	1.99233	0.0764269	2.024	2.106	1.997	1.986	1.97	1.871
Salmonella typhimurium	C	0.66	2055240000	1.975	0.0655286	2.033	2.021	1.898	2.043	1.949	1.906
Salmonella typhimurium	C	0.66	2055240000	2.015	0.0582546	1.963	1.952	2.017	2.024	2.116	2.018
Salmonella typhimurium	C	0.66	2055240000	1.94317	0.084948	1.982	1.788	2.038	1.956	1.973	1.922
Salmonella typhimurium	C	0.66	2055240000	2.03083	0.0839224	2.037	2.073	2.094	1.874	2.097	2.01
Salmonella typhimurium	C	0.8	2491200000	2.03633	0.0171075	2.039	2.004	2.05	2.035	2.039	2.051
Salmonella typhimurium	C	0.8	2491200000	1.94683	0.079507	2.084	1.945	1.844	1.967	1.906	1.935
Salmonella typhimurium	C	0.8	2491200000	1.95933	0.0597484	1.907	1.939	1.95	2.051	1.899	2.01
Salmonella typhimurium	C	0.8	2491200000	2.0255	0.0425899	1.996	2.035	2.078	2.014	2.065	1.965
Salmonella typhimurium	B	2	2.52667e+09	1.93317	0.0431667	1.9	1.901	1.914	2.01	1.916	1.958
Salmonella typhimurium	B	2	2.52667e+09	2.09633	0.0393429	2.076	2.057	2.099	2.108	2.071	2.167
Salmonella typhimurium	B	2	2.52667e+09	1.92283	0.053173	1.975	1.965	1.953	1.915	1.834	1.895
Salmonella typhimurium	B	2	2.52667e+09	2.02417	0.0602641	2.1	2.057	2.014	1.949	2.064	1.961
Salmonella typhimurium	A	3	2.74533e+09	2.05533	0.0696898	1.996	2.005	2.08	1.984	2.146	2.121
Salmonella typhimurium	A	3	2.74533e+09	2.1665	0.0453729	2.187	2.137	2.152	2.242	2.17	2.111
Salmonella typhimurium	A	3	2.74533e+09	1.962	0.0662691	1.91	2.068	1.961	1.929	1.894	2.01
Salmonella typhimurium	A	3	2.74533e+09	1.923	0.456479	2.02	2.061	2.128	2.127	2.202	1
Salmonella typhimurium	C	1	3114000000	1.98233	0.0498504	1.916	1.989	1.952	1.99	1.981	2.066
Salmonella typhimurium	C	1	3114000000	2.01083	0.0752713	1.907	2.123	2.019	1.961	2.058	1.997
Salmonella typhimurium	C	1	3114000000	1.91683	0.0445395	1.849	1.949	1.935	1.948	1.948	1.872
Salmonella typhimurium	C	1	3114000000	2.02767	0.0662953	2.115	1.984	2.029	2.101	1.974	1.963
Salmonella typhimurium	A	4	3.66044e+09	2.07083	0.0593782	2.056	2.023	2.082	2.172	2.088	2.004
Salmonella typhimurium	A	4	3.66044e+09	2.10467	0.0922663	2.068	2.143	2.154	2.223	1.953	2.087
Salmonella typhimurium	A	4	3.66044e+09	1.96583	0.0662281	2.068	1.979	1.998	1.961	1.888	1.901
Salmonella typhimurium	A	4	3.66044e+09	2.04667	0.0558164	2.067	2.087	2.043	2.09	1.939	2.054
Salmonella typhimurium	B	3	3790000000	1.936	0.039105	1.928	1.943	1.979	1.866	1.936	1.964
Salmonella typhimurium	B	3	3790000000	2.05733	0.0603015	2.068	2.058	1.969	2.143	2.015	2.091
Salmonella typhimurium	B	3	3790000000	1.97717	0.0523733	1.898	1.971	2.06	1.962	1.977	1.995
Salmonella typhimurium	B	3	3790000000	1.99417	0.0531956	2.044	1.941	2.038	2.02	2.006	1.916
Salmonella typhimurium	C	1.5	4671000000	1.94283	0.0517781	1.927	2.016	1.865	1.965	1.967	1.917
Salmonella typhimurium	C	1.5	4671000000	2.08	0.0653667	2.013	2.037	2.053	2.141	2.18	2.056
Salmonella typhimurium	C	1.5	4671000000	2.0025	0.0740345	1.943	1.965	1.96	1.962	2.13	2.055
Salmonella typhimurium	C	1.5	4671000000	1.95967	0.0834881	1.835	1.987	2.088	1.968	1.915	1.965
Salmonella typhimurium	B	4	5.05333e+09	1.99467	0.0643977	1.921	2.04	1.979	1.96	2.1	1.968
Salmonella typhimurium	B	4	5.05333e+09	2.11383	0.0655848	2.138	2.155	2.11	2.117	2.174	1.989
Salmonella typhimurium	B	4	5.05333e+09	1.8155	0.401921	1.962	1.941	1	2.06	1.987	1.943
Salmonella typhimurium	B	4	5.05333e+09	2.03933	0.067331	2.006	2.077	2.117	2.01	2.09	1.936
Salmonella typhimurium	C	2	6228000000	2.05117	0.0526172	2.104	2.031	2.093	1.958	2.065	2.056
Salmonella typhimurium	C	2	6228000000	2.04633	0.0572177	1.984	2.078	2.041	2.094	2.108	1.973
Salmonella typhimurium	C	2	6228000000	1.98783	0.0288542	2.007	1.965	1.984	1.96	1.975	2.036
Salmonella typhimurium	C	2	6228000000	2.06817	0.09194	2.128	2.093	2.182	2.024	1.916	2.066
Salmonella typhimurium	C	3	9342000000	1.98933	0.0690555	2.033	1.897	1.986	1.94	1.986	2.094
Salmonella typhimurium	C	3	9342000000	2.08117	0.0913026	2.177	2.071	2.157	1.95	1.999	2.133
Salmonella typhimurium	C	3	9342000000	2.01433	0.0608463	2.079	2.015	2.022	2.052	2.017	1.901
Salmonella typhimurium	C	3	9342000000	1.98183	0.0698267	2.008	1.955	2.077	1.99	1.865	1.996
Salmonella typhimurium	C	4	12456000000	2.02233	0.0410447	2.004	2.007	2.042	2.097	1.997	1.987
Salmonella typhimurium	C	4	12456000000	2.0885	0.070871	2.177	2.17	2.067	2	2.075	2.042
Salmonella typhimurium	C	4	12456000000	2.0465	0.0420702	2.039	2.048	1.972	2.047	2.091	2.082
Salmonella typhimurium	C	4	12456000000	2.0835	0.0612691	2.097	2.153	2.144	2.082	2.01	2.015
Staphylococcus aureus	A	0.1	22800000	1	0	1	1	1	1	1	1
Staphylococcus aureus	A	0.1	22800000	1	0	1	1	1	1	1	1
Staphylococcus aureus	A	0.1	22800000	1	0	1	1	1	1	1	1
Staphylococcus aureus	A	0.1	22800000	1	0	1	1	1	1	1	1
Staphylococcus aureus	C	0.1	34850000	1	0	1	1	1	1	1	1
Staphylococcus aureus	C	0.1	34850000	1	0	1	1	1	1	1	1
Staphylococcus aureus	C	0.1	34850000	1	0	1	1	1	1	1	1
Staphylococcus aureus	C	0.1	34850000	1	0	1	1	1	1	1	1
Staphylococcus aureus	B	0.1	41550000	1	0	1	1	1	1	1	1
Staphylococcus aureus	B	0.1	41550000	1	0	1	1	1	1	1	1
Staphylococcus aureus	B	0.1	41550000	1	0	1	1	1	1	1	1
Staphylococcus aureus	B	0.1	41550000	1	0	1	1	1	1	1	1
Staphylococcus aureus	A	0.2	45600000	1	0	1	1	1	1	1	1
Staphylococcus aureus	A	0.2	45600000	1.07067	0.173097	1	1	1	1	1.424	1
Staphylococcus aureus	A	0.2	45600000	1	0	1	1	1	1	1	1
Staphylococcus aureus	A	0.2	45600000	1	0	1	1	1	1	1	1
Staphylococcus aureus	A	0.25	57000000	1.05633	0.137988	1	1	1	1	1.338	1
Staphylococcus aureus	A	0.25	57000000	1	0	1	1	1	1	1	1
Staphylococcus aureus	A	0.25	57000000	1	0	1	1	1	1	1	1
Staphylococcus aureus	A	0.25	57000000	1	0	1	1	1	1	1	1
Staphylococcus aureus	C	0.2	69700000	1	0	1	1	1	1	1	1
Staphylococcus aureus	C	0.2	69700000	1	0	1	1	1	1	1	1
Staphylococcus aureus	C	0.2	69700000	1	0	1	1	1	1	1	1
Staphylococcus aureus	C	0.2	69700000	1	0	1	1	1	1	1	1
Staphylococcus aureus	A	0.33	75240000	1.03617	0.0885899	1.217	1	1	1	1	1
Staphylococcus aureus	A	0.33	75240000	1	0	1	1	1	1	1	1
Staphylococcus aureus	A	0.33	75240000	1	0	1	1	1	1	1	1
Staphylococcus aureus	A	0.33	75240000	1	0	1	1	1	1	1	1
Staphylococcus aureus	B	0.2	83100000	1	0	1	1	1	1	1	1
Staphylococcus aureus	B	0.2	83100000	1	0	1	1	1	1	1	1
Staphylococcus aureus	B	0.2	83100000	1	0	1	1	1	1	1	1
Staphylococcus aureus	B	0.2	83100000	1	0	1	1	1	1	1	1
Staphylococcus aureus	C	0.25	87125000	1	0	1	1	1	1	1	1
Staphylococcus aureus	C	0.25	87125000	1	0	1	1	1	1	1	1
Staphylococcus aureus	C	0.25	87125000	1	0	1	1	1	1	1	1
Staphylococcus aureus	C	0.25	87125000	1	0	1	1	1	1	1	1
Staphylococcus aureus	B	0.25	103875000	1.11767	0.204916	1	1	1	1	1.205	1.501
Staphylococcus aureus	B	0.25	103875000	1	0	1	1	1	1	1	1
Staphylococcus aureus	B	0.25	103875000	1	0	1	1	1	1	1	1
Staphylococcus aureus	B	0.25	103875000	1	0	1	1	1	1	1	1
Staphylococcus aureus	A	0.5	114000000	1.3145	0.165189	1.308	1.424	1.307	1.397	1.451	1
Staphylococcus aureus	A	0.5	114000000	1.57633	0.453549	2.012	1	1	1.788	1.86	1.798
Staphylococcus aureus	A	0.5	114000000	1.4765	0.311689	1.722	1.874	1.54	1.291	1.432	1
Staphylococcus aureus	A	0.5	114000000	1.21717	0.337829	1	1	1	1.603	1.7	1
Staphylococcus aureus	C	0.33	115005000	1.058	0.14207	1.348	1	1	1	1	1
Staphylococcus aureus	C	0.33	115005000	1.12883	0.204646	1	1.315	1	1	1.458	1
Staphylococcus aureus	C	0.33	115005000	1.28167	0.436434	1	1	1	1.832	1.858	1
Staphylococcus aureus	C	0.33	115005000	1.194	0.237533	1.399	1	1.55	1.215	1	1
Staphylococcus aureus	B	0.33	137115000	1.33717	0.298414	1.673	1	1.653	1.399	1.298	1
Staphylococcus aureus	B	0.33	137115000	1.0555	0.135947	1	1.333	1	1	1	1
Staphylococcus aureus	B	0.33	137115000	1.2795	0.228793	1.559	1.344	1.394	1.38	1	1
Staphylococcus aureus	B	0.33	137115000	1.10783	0.171103	1.265	1	1.382	1	1	1
Staphylococcus aureus	A	0.66	150480000	1.67217	0.247539	2.03	1.512	1.51	1.443	1.603	1.935
Staphylococcus aureus	A	0.66	150480000	1.89817	0.442358	2.059	2.151	2.105	2.054	2.02	1
Staphylococcus aureus	A	0.66	150480000	1.68267	0.204232	1.639	2.01	1.377	1.631	1.738	1.701
Staphylococcus aureus	A	0.66	150480000	2.01117	0.498317	2.22	2.277	2.12	2.197	1	2.253
Staphylococcus aureus	C	0.5	174250000	1.506	0.317656	1.987	1.451	1.489	1.622	1.487	1
Staphylococcus aureus	C	0.5	174250000	1.50383	0.394717	1.736	1.672	1.759	1.856	1	1
Staphylococcus aureus	C	0.5	174250000	1.81333	0.417442	1.972	2.02	2.152	1.971	1.765	1
Staphylococcus aureus	C	0.5	174250000	1.6025	0.482816	1	1.927	1.95	1.68	1	2.058
Staphylococcus aureus	A	0.8	182400000	2.00467	0.0807383	1.983	1.947	1.962	2.082	2.127	1.927
Staphylococcus aureus	A	0.8	182400000	1.94133	0.467269	2.21	2.002	1	2.161	2.185	2.09
Staphylococcus aureus	A	0.8	182400000	1.849	0.0285587	1.879	1.841	1.811	1.828	1.884	1.851
Staphylococcus aureus	A	0.8	182400000	2.2355	0.0407468	2.233	2.277	2.166	2.25	2.27	2.217
Staphylococcus aureus	B	0.5	207750000	1.52783	0.185939	1.608	1.258	1.377	1.774	1.521	1.629
Staphylococcus aureus	B	0.5	207750000	1.7115	0.407215	1.469	1.826	2.016	1.892	2.066	1
Staphylococcus aureus	B	0.5	207750000	1.80033	0.39881	1	2.007	1.942	2.077	1.891	1.885
Staphylococcus aureus	B	0.5	207750000	1.277	0.431881	1	1.754	1	1	1	1.908
Staphylococcus aureus	A	1	228000000	2.101	0.0445286	2.171	2.102	2.088	2.051	2.131	2.063
Staphylococcus aureus	A	1	228000000	2.15967	0.144176	1.912	2.258	2.281	2.143	2.274	2.09
Staphylococcus aureus	A	1	228000000	2.08767	0.0623431	1.964	2.139	2.094	2.107	2.11	2.112
Staphylococcus aureus	A	1	228000000	2.28667	0.0607509	2.236	2.25	2.223	2.347	2.295	2.369
Staphylococcus aureus	C	0.66	230010000	1.982	0.135057	2.002	1.765	2.154	2.05	1.895	2.026
Staphylococcus aureus	C	0.66	230010000	2.0025	0.106795	1.867	1.911	1.987	2.032	2.052	2.166
Staphylococcus aureus	C	0.66	230010000	2.24267	0.0497902	2.216	2.251	2.216	2.256	2.33	2.187
Staphylococcus aureus	C	0.66	230010000	1.96917	0.477077	2.192	2.157	2.087	2.227	1	2.152
Staphylococcus aureus	B	0.66	274230000	1.89283	0.326345	1.991	2.07	2.078	2.165	1.766	1.287
Staphylococcus aureus	B	0.66	274230000	2.00883	0.497816	1	2.303	2.175	2.231	2.124	2.22
Staphylococcus aureus	B	0.66	274230000	1.84533	0.42281	1.928	1.98	2.018	2.175	1.971	1
Staphylococcus aureus	B	0.66	274230000	2.30867	0.0688293	2.328	2.251	2.413	2.358	2.254	2.248
Staphylococcus aureus	C	0.8	278800000	2.0315	0.0648868	1.92	2.03	2.118	2.034	2.023	2.064
Staphylococcus aureus	C	0.8	278800000	2.1075	0.160394	2.122	2.194	2.164	2.24	2.133	1.792
Staphylococcus aureus	C	0.8	278800000	2.15267	0.0343317	2.157	2.151	2.189	2.17	2.161	2.088
Staphylococcus aureus	C	0.8	278800000	2.29833	0.050262	2.372	2.243	2.322	2.329	2.261	2.263
Staphylococcus aureus	B	0.8	332400000	2.0395	0.113138	2.265	1.987	1.99	2.042	1.977	1.976
Staphylococcus aureus	B	0.8	332400000	2.22217	0.0718037	2.162	2.289	2.129	2.274	2.186	2.293
Staphylococcus aureus	B	0.8	332400000	2.03267	0.0987961	2.042	2.1	2.039	2.124	1.844	2.047
Staphylococcus aureus	B	0.8	332400000	2.285	0.0643863	2.377	2.328	2.316	2.224	2.222	2.243
Staphylococcus aureus	A	1.5	342000000	2.0965	0.0823159	2.103	2.18	2.08	2.178	2.082	1.956
Staphylococcus aureus	A	1.5	342000000	1.995	0.489371	1	2.198	2.181	2.143	2.175	2.273
Staphylococcus aureus	A	1.5	342000000	2.023	0.133942	2.201	1.91	2.029	2.082	2.087	1.829
Staphylococcus aureus	A	1.5	342000000	2.23767	0.037125	2.25	2.275	2.206	2.277	2.233	2.185
Staphylococcus aureus	C	1	348500000	2.16783	0.0550651	2.187	2.153	2.111	2.225	2.229	2.102
Staphylococcus aureus	C	1	348500000	2.1705	0.11568	2.302	1.97	2.241	2.191	2.203	2.116
Staphylococcus aureus	C	1	348500000	2.266	0.0483446	2.226	2.261	2.249	2.316	2.212	2.332
Staphylococcus aureus	C	1	348500000	2.28333	0.0796459	2.345	2.311	2.186	2.392	2.213	2.253
Staphylococcus aureus	B	1	415500000	2.21983	0.0396001	2.169	2.177	2.213	2.254	2.255	2.251
Staphylococcus aureus	B	1	415500000	2.27817	0.0346088	2.213	2.281	2.281	2.29	2.317	2.287
Staphylococcus aureus	B	1	415500000	2.1525	0.0532494	2.082	2.18	2.239	2.153	2.131	2.13
Staphylococcus aureus	B	1	415500000	2.10067	0.539427	1	2.334	2.306	2.334	2.299	2.331
Staphylococcus aureus	A	2	456000000	2.0855	0.0416689	2.167	2.047	2.07	2.07	2.081	2.078
Staphylococcus aureus	A	2	456000000	2.19833	0.0802837	2.086	2.121	2.194	2.261	2.287	2.241
Staphylococcus aureus	A	2	456000000	2.059	0.108213	1.861	2.126	2.045	2.042	2.165	2.115
Staphylococcus aureus	A	2	456000000	2.0535	0.517338	1	2.241	2.293	2.243	2.319	2.225
Staphylococcus aureus	C	1.5	522750000	2.16367	0.0556297	2.065	2.141	2.162	2.208	2.194	2.212
Staphylococcus aureus	C	1.5	522750000	2.07117	0.0720373	2.001	2.03	2.083	2.002	2.165	2.146
Staphylococcus aureus	C	1.5	522750000	2.237	0.0567204	2.242	2.161	2.175	2.298	2.281	2.265
Staphylococcus aureus	C	1.5	522750000	2.3185	0.0399787	2.384	2.323	2.271	2.337	2.287	2.309
Staphylococcus aureus	B	1.5	623250000	2.163	0.0551434	2.152	2.203	2.234	2.179	2.132	2.078
Staphylococcus aureus	B	1.5	623250000	2.231	0.0649338	2.26	2.129	2.274	2.311	2.219	2.193
Staphylococcus aureus	B	1.5	623250000	2.1985	0.0818505	2.245	2.186	2.248	2.301	2.127	2.084
Staphylococcus aureus	B	1.5	623250000	2.25917	0.0468846	2.197	2.204	2.306	2.295	2.278	2.275
Staphylococcus aureus	C	2	697000000	2.19733	0.0421125	2.209	2.164	2.214	2.14	2.196	2.261
Staphylococcus aureus	C	2	697000000	2.12867	0.0562091	2.139	2.042	2.181	2.116	2.195	2.099
Staphylococcus aureus	C	2	697000000	2.28817	0.0648488	2.286	2.39	2.207	2.297	2.232	2.317
Staphylococcus aureus	C	2	697000000	2.275	0.0572259	2.345	2.2	2.225	2.281	2.332	2.267
Staphylococcus aureus	B	2	831000000	2.199	0.0799925	2.201	2.206	2.157	2.103	2.343	2.184
Staphylococcus aureus	B	2	831000000	2.24367	0.0632635	2.188	2.347	2.225	2.261	2.268	2.173
Staphylococcus aureus	B	2	831000000	2.15083	0.0548066	2.208	2.165	2.09	2.085	2.21	2.147
Staphylococcus aureus	B	2	831000000	2.24333	0.0570357	2.297	2.161	2.195	2.258	2.307	2.242

## Sheet: Statistics linear model
	E. coli	C. sporogenes	B. breve	P. distasonis	M. massiliensis	E. gallinarum	E. faecalis	S. typhimurium	S. aureus
Slope (±SE)
ID score >1.7	4.5±0.44 x10-8	1.1±0.13 x10-7	8.6±0.68 x10-9	1.0±0.12 x10-7	3.9±0.56 x10-8	2.8±0.23 x10-8	2.6±0.21 x10-9	2.5±0.61 x10-8	9.8±1.1 x10-8
ID score >2.0	4.0±0.35 x10-8	4.4±0.37 x10-8	4.6±0.43 x10-9	1.1±0.20 x10-7	1.4±0.15 x10-8	2.2±0.16 x10-8	1.7±0.22 x10-9	4.1±1.74 x10-9	6.3±1.10 x10-8
Y Intercept (±SE)
ID score >1.7	-2.65±1.6	-8.89±2.6	-0.85±1.0	-0.32±1.6	4.52±1.7	-1.52±1.0	-0.77±0.8	0.02±3.8	-5.894±2.1
ID score >2.0	-3.8±1.5	-3.0±1.5	-1.8±1.2	-4.2±3.0	2.0±1.0	-3.0±0.9	3.1±1.0	4.2±2.4	-2.7±3.0
R2 (ID score >1.7/>2.0)	0.86/0.87	0.88/0.89	0.86/0.85	0.86/0.78	0.75/0.78	0.87/0.91	0.81/0.74	0.54/0.22	0.81/0.69
Wald–Wolfowitz runs test
deviation from linearity
ID score >1.7	not significant	not significant	not significant	not significant	not significant	not significant	not significant	not significant	not significant
p-value	0.32	0.42	0.10	0.12	0.78	0.11	0.91	0.21	0.36
ID score >2.0	not significant	not significant	not significant	not significant	not significant	not significant	not significant	not significant	not significant
p-value	0.43	0.0767	0.1849	>0.99	0.3681	0.0767	0.2068	0.6505	0.109

## Sheet: Mixed cultures
																Mixed culture algorithm sum spectrum						Organism 1 single spectrum						Organism 2 single spectrum
no	Organism 1	Replicate	Organism 2	Replicate	VCC per mL Organism 1	VCC per mL Organism 2	Factor organism 1	Factor organism 2	Volumetric proportion organism 1	Volumetric proportion organism 2	Putative VCC organism 1	Putative VCC organism 2	VCC ratio	mixR	Volumetric ratio	Spot1	Spot2	Spot3	Spot4	Spot5	Spot6	Spot1	Spot2	Spot3	Spot4	Spot5	Spot6	Spot1	Spot2	Spot3	Spot4	Spot5	Spot6
1	Enterococcus gallinarum	A	Escherichia coli	A	250000000	7.66667e+08	4	1	0.9	0.1	900000000	7.66667e+07	11.7391	1.06964	9	1	2.624	1	2.558	2.564	2.579	2.345	2.31	2.306	2.289	2.277	2.336	1.487	1.674	1.492	1.643	1.59	1.57		Factor	concentration factor of the resuspended pellet
2	Enterococcus gallinarum	B	Escherichia coli	B	284800000	7.53333e+08	4	1	0.9	0.1	1025280000	7.53333e+07	13.6099	1.13386	9	2.592	2.559	2.499	2.578	2.541	2.512	2.315	2.358	2.255	2.128	2.233	2.245	1.82	1.645	1.58	2.076	1.829	1.749		Volumetric proportion	per cent of volume of resuspended pellet
3	Enterococcus gallinarum	C	Escherichia coli	C	367000000	1.23333e+09	4	1	0.9	0.1	1321200000	1.23333e+08	10.7124	1.02989	9	2.552	1	2.355	1	2.552	2.521	2.397	2.327	2.405	2.448	2.41	2.367	1.784	1.383	1.513	1.458	1.641	1.578		Volumetric ratio	ratio using the volume proportion
4	Enterococcus gallinarum	A	Escherichia coli	A	250000000	7.66667e+08	4	1	0.75	0.25	750000000	1.91667e+08	3.91304	0.592515	3	2.661	2.684	2.624	2.635	2.668	2.624	2.305	2.341	2.221	2.335	2.328	2.349	1.895	1.978	1.93	1.87	1.911	1.848		VCC ratio	ratio using the calculated VCC considering factor and volume
5	Enterococcus gallinarum	B	Escherichia coli	B	284800000	7.53333e+08	4	1	0.75	0.25	854400000	1.88333e+08	4.53664	0.656734	3	2.48	2.592	2.586	2.666	2.673	2.648	2.351	2.364	2.28	2.323	2.264	2.274	1.588	1.813	1.981	1.949	2.185	2.237		Mixed culture ratio	logarithm of VCC ratio
6	Enterococcus gallinarum	C	Escherichia coli	C	367000000	1.23333e+09	4	1	0.75	0.25	1101000000	3.08333e+08	3.57081	0.552767	3	2.617	2.641	2.613	2.47	2.627	2.616	2.286	2.375	2.16	2.387	2.335	2.32	1.867	2.011	2.032	1.655	2.022	2.008
7	Enterococcus gallinarum	A	Escherichia coli	A	250000000	7.66667e+08	4	1	0.625	0.375	625000000	287500000	2.17391	0.337242	1.66667	2.192	2.234	2.277	2.29	1	1	1.586	1.703	1.599	1.722	1.686	1.78	1.616	1.531	1.594	1.665	1.383	1.459
8	Enterococcus gallinarum	B	Escherichia coli	B	284800000	7.53333e+08	4	1	0.625	0.375	712000000	282500000	2.52035	0.401462	1.66667	2.436	2.575	2.454	2.468	2.426	2.547	2.249	2.29	2.244	2.218	2.115	2.256	1.624	1.679	1.605	1.583	1.679	1.583
9	Enterococcus gallinarum	C	Escherichia coli	C	367000000	1.23333e+09	4	1	0.625	0.375	917500000	462500000	1.98378	0.297494	1.66667	2.293	2.428	2.545	2.389	2.283	2.594	2.215	2.305	2.341	2.279	2.175	2.291	1.516	1.537	1.654	1.692	1.535	1.71
10	Enterococcus gallinarum	A	Escherichia coli	A	250000000	7.66667e+08	4	1	0.5	0.5	500000000	3.83333e+08	1.30435	0.115393	1	2.638	2.652	2.655	2.632	2.632	2.627	2.263	2.253	2.206	1.995	2.011	1.93	2.052	2.117	2.125	2.215	2.188	2.204
11	Enterococcus gallinarum	B	Escherichia coli	B	284800000	7.53333e+08	4	1	0.5	0.5	569600000	3.76667e+08	1.51221	0.179613	1	2.589	2.604	2.593	2.582	2.606	2.616	1.667	2.066	1.815	2.254	2.056	2.011	2.232	2.188	2.168	1.975	2.153	2.168
12	Enterococcus gallinarum	C	Escherichia coli	C	367000000	1.23333e+09	4	1	0.5	0.5	734000000	6.16667e+08	1.19027	0.0756456	1	2.62	2.622	2.657	2.603	2.658	2.639	2.321	2.163	2.065	2.022	2.05	1.937	2.002	2.083	2.25	2.146	2.2	2.142
13	Enterococcus gallinarum	A	Escherichia coli	A	250000000	7.66667e+08	4	1	0.375	0.625	375000000	4.79167e+08	0.782609	-0.106455	0.6	2.444	2.517	2.405	2.49	2.407	2.483	1.745	1.681	1.641	1.701	1.691	1.762	2.022	1.967	1.917	2.097	1.861	1.964
14	Enterococcus gallinarum	B	Escherichia coli	B	284800000	7.53333e+08	4	1	0.375	0.625	427200000	4.70833e+08	0.907327	-0.042236	0.6	1	2.575	2.544	2.584	2.568	2.614	1	2.059	2.179	2.19	2.19	2.249	1.152	2.078	1.927	1.989	2.097	1.921
15	Enterococcus gallinarum	C	Escherichia coli	C	367000000	1.23333e+09	4	1	0.375	0.625	550500000	7.70833e+08	0.714162	-0.146203	0.6	2.554	2.54	2.569	2.586	2.593	2.541	2.172	2.2	2.202	2.196	2.161	2.069	1.972	1.823	1.912	1.908	1.905	1.996
16	Enterococcus gallinarum	A	Escherichia coli	A	250000000	7.66667e+08	4	1	0.25	0.75	250000000	575000000	0.434783	-0.361728	0.333333	2.519	2.623	2.644	2.605	2.652	2.579	1.723	2.023	1.914	2.137	1.995	1.947	2.06	2.203	2.209	2.104	2.233	2.156
17	Enterococcus gallinarum	B	Escherichia coli	B	284800000	7.53333e+08	4	1	0.25	0.75	284800000	565000000	0.504071	-0.297508	0.333333	2.615	2.626	2.527	2.621	2.592	2.597	1.802	1.976	1.574	1.656	1.65	1.595	2.203	2.186	2.199	2.227	2.222	2.248
18	Enterococcus gallinarum	C	Escherichia coli	C	367000000	1.23333e+09	4	1	0.25	0.75	367000000	925000000	0.396757	-0.401476	0.333333	2.6	2.663	2.551	2.599	2.615	2.642	1.619	1.939	1.661	1.812	1.962	1.898	2.236	2.173	2.156	2.14	2.168	2.252
19	Enterococcus gallinarum	A	Escherichia coli	A	250000000	7.66667e+08	4	1	0.1	0.9	100000000	690000000	0.144928	-0.838849	0.111111	2.566	2.549	2.68	2.602	1	2.555	1.861	1.606	1.664	1.562	1.293	1.516	2.214	2.176	2.314	2.257	2.129	2.336
20	Enterococcus gallinarum	B	Escherichia coli	B	284800000	7.53333e+08	4	1	0.1	0.9	113920000	678000000	0.168024	-0.77463	0.111111	1	2.497	1	2.566	2.576	1	1	1.516	1.328	1.61	1.51	1.239	2.354	2.164	2.275	2.238	2.209	2.209
21	Enterococcus gallinarum	C	Escherichia coli	C	367000000	1.23333e+09	4	1	0.1	0.9	146800000	1110000000	0.132252	-0.878597	0.111111	1	2.515	1	1	2.597	1	1.221	1.51	1.317	1.488	1.61	1.408	2.226	2.203	2.251	2.148	2.275	2.214
22	Parabacteroides distasonis	A	Enterococcus faecalis	A	1.65833e+09	9.62667e+08	1	1	0.9	0.1	1492500000	9.62667e+07	15.5038	1.19044	9	1	1	1	1	1	1	2.37	2.331	2.358	2.316	2.394	2.285	1	1	1	1	1	1
23	Parabacteroides distasonis	B	Enterococcus faecalis	B	1204000000	1088750000	1	1	0.9	0.1	1083600000	108875000	9.9527	0.997941	9	1	1	1	1	1	1	2.093	2.024	2.038	1	2.04	2.069	1	1	1	1	1	1
24	Parabacteroides distasonis	C	Enterococcus faecalis	C	1446000000	1264000000	1	1	0.9	0.1	1301400000	126400000	10.2959	1.01266	9	1	1	1	1	1	1	2.433	2.371	2.356	2.446	2.348	2.288	1	1	1	1	1	1
25	Parabacteroides distasonis	A	Enterococcus faecalis	A	1.65833e+09	9.62667e+08	1	1	0.8	0.2	1.32667e+09	1.92533e+08	6.89058	0.838256	4	1	1	1	1	1	1	2.231	2.113	2.323	2.361	2.33	2.241	1	1	1	1	1.134	1
26	Parabacteroides distasonis	B	Enterococcus faecalis	B	1204000000	1088750000	1	1	0.8	0.2	963200000	217750000	4.42342	0.645758	4	2.412	1	1	1	1	1	1.785	1.815	1.963	1	1.962	1.956	1.711	1.122	1.18	1	1.355	1.479
27	Parabacteroides distasonis	C	Enterococcus faecalis	C	1446000000	1264000000	1	1	0.8	0.2	1156800000	252800000	4.57595	0.660481	4	1	1	1	1	1	1	2.238	2.313	2.236	2.31	2.372	2.331	1	1	1	1	1	1
28	Parabacteroides distasonis	A	Enterococcus faecalis	A	1.65833e+09	9.62667e+08	1	4	0.9	0.1	1492500000	3.85067e+08	3.87595	0.588378	9	1	1	1	1	1	1	2.359	2.399	2.439	2.324	2.331	2.452	1	1	1	1	1	1.108
29	Parabacteroides distasonis	B	Enterococcus faecalis	B	1204000000	1088750000	1	4	0.9	0.1	1083600000	435500000	2.48817	0.395881	9	1	1	1	1	1	1	2.271	2.407	2.404	2.372	2.279	2.299	1.218	1	1.254	1.126	1.168	1
30	Parabacteroides distasonis	C	Enterococcus faecalis	C	1446000000	1264000000	1	4	0.9	0.1	1301400000	505600000	2.57397	0.410604	9	1	1	1	1	1	1	2.261	2.461	2.374	2.346	2.128	2.326	1.313	1.126	1	1	1.21	1
31	Parabacteroides distasonis	A	Enterococcus faecalis	A	1.65833e+09	9.62667e+08	1	4	0.75	0.25	1243750000	9.62667e+08	1.29198	0.111257	3	2.624	1	1	1	2.693	1	2.224	2.289	2.39	2.186	2.355	2.282	1.694	1.407	1.428	1.444	1.533	1.503
32	Parabacteroides distasonis	B	Enterococcus faecalis	B	1204000000	1088750000	1	4	0.75	0.25	903000000	1088750000	0.829392	-0.0812404	3	2.664	1	2.737	2.649	1	1	2.282	2.402	2.402	2.337	2.273	2.315	1.577	1.437	1.54	1.585	1.421	1.403
33	Parabacteroides distasonis	C	Enterococcus faecalis	C	1446000000	1264000000	1	4	0.75	0.25	1084500000	1264000000	0.857991	-0.0665175	3	2.681	2.673	2.667	2.553	2.631	2.575	2.35	2.317	2.283	2.156	2.179	2.154	1.647	1.545	1.578	1.755	1.628	1.542
34	Parabacteroides distasonis	A	Enterococcus faecalis	A	1.65833e+09	9.62667e+08	1	4	0.5	0.5	8.29167e+08	1.92533e+09	0.430661	-0.365864	1	2.581	2.579	2.59	2.421	2.529	2.482	1.889	1.871	2.08	1.957	2.022	2.084	1.962	2.017	2.014	1.874	1.998	1.99
35	Parabacteroides distasonis	B	Enterococcus faecalis	B	1204000000	1088750000	1	4	0.5	0.5	602000000	2177500000	0.276464	-0.558362	1	2.458	2.426	2.499	1	2.634	2.673	2.04	2.101	2.09	1.499	2.141	2.335	1.723	1.804	1.9	2.089	1.983	1.768
36	Parabacteroides distasonis	C	Enterococcus faecalis	C	1446000000	1264000000	1	4	0.5	0.5	723000000	2528000000	0.285997	-0.543639	1	1	2.546	2.533	2.46	1	1	1.302	1.928	1.921	1.976	1.584	1.754	2.155	1.956	1.978	1.736	2.117	2.025
37	Parabacteroides distasonis	A	Enterococcus faecalis	A	1.65833e+09	9.62667e+08	1	4	0.25	0.75	4.14583e+08	2888000000	0.143554	-0.842985	0.333333	1	1	1	1	1	1	1.83	1.654	1.697	1.608	1.461	1.514	2.066	1.939	2.109	2.104	2.19	2.066
38	Parabacteroides distasonis	B	Enterococcus faecalis	B	1204000000	1088750000	1	4	0.25	0.75	301000000	3266250000	0.0921546	-1.03548	0.333333	1	1	1	1	1	1	1.407	1.352	1.312	1.227	1.691	1.73	2.093	2.096	1.911	1.847	2.078	1.897
39	Parabacteroides distasonis	C	Enterococcus faecalis	C	1446000000	1264000000	1	4	0.25	0.75	361500000	3792000000	0.0953323	-1.02076	0.333333	2.298	2.551	2.538	1	1	1	1.737	1.768	1.842	1.543	1.749	1.566	1.941	2.11	1.955	2.123	2.048	2.156
40	Parabacteroides distasonis	A	Enterococcus faecalis	A	1.65833e+09	9.62667e+08	1	4	0.1	0.9	1.65833e+08	3465600000	0.0478513	-1.32011	0.111111	1	1	1	1	1	1	1	1	1.161	1	1	1	2.151	2.096	2.221	2.1	2.056	2.107
41	Parabacteroides distasonis	B	Enterococcus faecalis	B	1204000000	1088750000	1	4	0.1	0.9	120400000	3919500000	0.0307182	-1.5126	0.111111	1	1	1	1	1	1	1.132	1	1	1	1	1	2.183	2.005	1.817	1.932	2.005	2.018
42	Parabacteroides distasonis	C	Enterococcus faecalis	C	1446000000	1264000000	1	4	0.1	0.9	144600000	4550400000	0.0317774	-1.49788	0.111111	1	1	1	1	1	1	1	1	1	1.106	1.243	1.091	2.13	2.036	2.07	2.059	1.921	2.052
43	Parabacteroides distasonis	A	Enterococcus faecalis	A	1.65833e+09	9.62667e+08	1	4	0.1	0.9	1.65833e+08	3465600000	0.0478513	-1.32011	0.111111	1	1	1	1	1	1	1	1.188	1	1	1	1.074	2.183	2.13	2.136	2.333	2.154	2.172
44	Parabacteroides distasonis	B	Enterococcus faecalis	B	1204000000	1088750000	1	4	0.1	0.9	120400000	3919500000	0.0307182	-1.5126	0.111111	1	1	1	1	1	1	1.285	1.3	1	1.084	1.327	1.394	2.155	2.043	2.062	1.897	2.045	2.102
45	Parabacteroides distasonis	C	Enterococcus faecalis	C	1446000000	1264000000	1	4	0.1	0.9	144600000	4550400000	0.0317774	-1.49788	0.111111	1	1	1	1	1	1	1	1.303	1.335	1	1.115	1.163	1.839	2.149	2.087	1.972	2.114	1.998
46	Bifidobacterium breve	A	Salmonella	A	1850000000	9.15111e+08	1	1	0.9	0.1	1665000000	9.15111e+07	18.1945	1.25994	9	1	1	1	1	1	1	1	1.838	2.19	2.064	2.115	2.164	1	1	1	1	1	1
47	Bifidobacterium breve	B	Salmonella	B	1780000000	1.26333e+09	1	1	0.9	0.1	1602000000	1.26333e+08	12.6807	1.10314	9	1	1	1	1	1	1	2.055	2.041	1.979	1.833	1.832	1	1.08	1	1	1	1	1
48	Bifidobacterium breve	C	Salmonella	C	2.17667e+09	3114000000	1	1	0.9	0.1	1959000000	311400000	6.29094	0.798716	9	1	1	1	1	1	1	2.107	2.076	2.07	2.094	2.07	2.094	1	1	1.128	1.145	1.128	1.145
49	Bifidobacterium breve	A	Salmonella	A	1850000000	9.15111e+08	1	1	0.8	0.2	1480000000	1.83022e+08	8.08645	0.907758	4	1	1	1	1	1	1	2.045	2.108	2.063	2.005	2.153	2.069	1.163	1	1.109	1	1.127	1.084
50	Bifidobacterium breve	B	Salmonella	B	1780000000	1.26333e+09	1	1	0.8	0.2	1424000000	2.52667e+08	5.63588	0.750962	4	1	1	1	1	1	1	1.91	1.918	2.04	2	2.066	1.985	1.498	1.351	1.503	1.078	1.374	1.487
51	Bifidobacterium breve	C	Salmonella	C	2.17667e+09	3114000000	1	1	0.8	0.2	1.74133e+09	622800000	2.79598	0.446533	4	1	1	1	1	1	1	2.039	2.026	2.082	1.956	2.06	2.071	1	1.249	1.088	1.407	1.229	1.182
52	Bifidobacterium breve	A	Salmonella	A	1850000000	9.15111e+08	1	1	0.75	0.25	1387500000	2.28778e+08	6.06484	0.782819	3	1	1	1	1	1	1	1.994	2.025	2.125	2.251	2.17	2.202	1.366	1	1	1	1	1
53	Bifidobacterium breve	B	Salmonella	B	1780000000	1.26333e+09	1	1	0.75	0.25	1335000000	3.15833e+08	4.22691	0.626023	3	1	1	1	1	2.46	1	2.132	2.121	1.898	1.904	2.007	1.892	1.424	1.18	1.345	1.455	1.548	1.423
54	Bifidobacterium breve	C	Salmonella	C	2.17667e+09	3114000000	1	1	0.75	0.25	1632500000	778500000	2.09698	0.321595	3	1	2.454	1	1	1	1	1.748	1.86	2.112	2.064	2.039	2.006	1.417	1.71	1.124	1	1.062	1.394
55	Bifidobacterium breve	A	Salmonella	A	1850000000	9.15111e+08	1	1	0.625	0.375	1156250000	3.43167e+08	3.36935	0.527547	1.66667	1	2.382	1	1	1	2.324	1.963	1.928	2.006	2.068	2.079	1.838	1.399	1.579	1.453	1	1	1.567
56	Bifidobacterium breve	B	Salmonella	B	1780000000	1.26333e+09	1	1	0.625	0.375	1112500000	473750000	2.34828	0.370751	1.66667	1	1	2.342	1	2.386	1	1.409	1.874	1.823	1.998	1.811	1.751	1.604	1.416	1.512	1.248	1.604	1.471
57	Bifidobacterium breve	C	Salmonella	C	2.17667e+09	3114000000	1	1	0.625	0.375	1.36042e+09	1167750000	1.16499	0.0663221	1.66667	1	2.331	2.358	2.33	1	1	1.898	1.682	1.919	1.972	1.951	1.798	1.315	1.663	1.527	1	1.078	1.191
58	Bifidobacterium breve	A	Salmonella	A	1850000000	9.15111e+08	1	1	0.5	0.5	925000000	4.57556e+08	2.02161	0.305698	1	1	2.397	2.52	2.498	2.279	2.453	2.084	1.927	2.079	2.049	1.643	1.933	1.051	1.52	1.588	1.684	1.636	1.701
60	Bifidobacterium breve	B	Salmonella	B	1780000000	1.26333e+09	1	1	0.5	0.5	890000000	6.31667e+08	1.40897	0.148902	1	2.417	2.473	2.363	2.452	2.381	2.406	1.752	1.963	1.574	1.639	1.721	1.689	1.894	1.685	1.73	1.82	1.722	1.719
61	Bifidobacterium breve	C	Salmonella	C	2.17667e+09	3114000000	1	1	0.5	0.5	1.08833e+09	1557000000	0.698994	-0.155527	1	2.425	2.407	1	2.527	2.42	2.374	1.931	1.832	2.132	2.08	1.966	1.893	1.563	1.625	1.304	1.603	1.599	1.557
62	Bifidobacterium breve	A	Salmonella	A	1850000000	9.15111e+08	1	1	0.375	0.625	693750000	5.71944e+08	1.21297	0.0838492	0.6	1	2.335	1	2.313	1	1	1.976	1.89	1	1.805	1	1.384	1.2	1.521	1	1.551	1.879	1.72
63	Bifidobacterium breve	B	Salmonella	B	1780000000	1.26333e+09	1	1	0.375	0.625	667500000	7.89583e+08	0.845383	-0.0729467	0.6	2.47	1	1	2.418	1	2.378	1.747	1.424	1.463	1.633	1.475	1.661	1.78	1.875	1.825	1.693	1.501	1.798
64	Bifidobacterium breve	C	Salmonella	C	2.17667e+09	3114000000	1	1	0.375	0.625	816250000	1946250000	0.419396	-0.377375	0.6	2.463	2.404	1	2.341	2.469	1	1.96	1.519	2	1.777	1.772	1.476	1.62	1.877	1.314	1.584	1.854	1.985
65	Bifidobacterium breve	A	Salmonella	A	1850000000	9.15111e+08	1	1	0.25	0.75	462500000	6.86333e+08	0.673871	-0.171423	0.333333	2.388	1	2.45	2.398	1	1	1	1	1.809	1.671	1.456	1.424	1	2.018	1.948	1.865	1.776	2.002
66	Bifidobacterium breve	B	Salmonella	B	1780000000	1.26333e+09	1	1	0.25	0.75	445000000	947500000	0.469657	-0.328219	0.333333	1	1	2.445	1	2.315	2.407	1	1.381	1.597	1	1.65	1.779	1.748	1.921	1.821	1.628	1.724	1.718
67	Bifidobacterium breve	C	Salmonella	C	2.17667e+09	3114000000	1	1	0.25	0.75	5.44167e+08	2335500000	0.232998	-0.632648	0.333333	2.436	2.385	2.44	1	2.33	1	1.646	1.707	1.683	1.494	1.67	1.19	1.862	1.665	1.825	1.592	1.688	1.745
68	Bifidobacterium breve	A	Salmonella	A	1850000000	9.15111e+08	1	1	0.2	0.8	370000000	7.32089e+08	0.505403	-0.296362	0.25	1	1	1	1	1	2.163	1.454	1	1	1	1.491	1.589	2.053	2.088	2.011	1	1.735	1.635
69	Bifidobacterium breve	B	Salmonella	B	1780000000	1.26333e+09	1	1	0.2	0.8	356000000	1.01067e+09	0.352243	-0.453158	0.25	2.408	2.304	1	1	1	1	1.938	1.523	1.098	1	1	1.168	1.637	1.672	1.699	1	1.907	1.908
70	Bifidobacterium breve	C	Salmonella	C	2.17667e+09	3114000000	1	1	0.2	0.8	4.35333e+08	2491200000	0.174748	-0.757587	0.25	2.532	1	1	1	2.335	1	1.798	1.456	1	1.846	1.746	1	1.823	1.776	1.858	1.382	1.601	1.695
71	Bifidobacterium breve	A	Salmonella	A	1850000000	9.15111e+08	1	1	0.1	0.9	185000000	8.236e+08	0.224624	-0.648545	0.111111	2.388	1	1	1	1	1	1.647	1.131	1	1	1	1	1.776	2.02	1	1.937	1.541	1.969
72	Bifidobacterium breve	B	Salmonella	B	1780000000	1.26333e+09	1	1	0.1	0.9	178000000	1137000000	0.156552	-0.80534	0.111111	1	1	1	1	1	1	1	1	1	1	1.228	1	1.789	1.925	1	1.814	1.734	1.871
73	Bifidobacterium breve	C	Salmonella	C	2.17667e+09	3114000000	1	1	0.1	0.9	2.17667e+08	2802600000	0.077666	-1.10977	0.111111	1	1	1	1	1	1	1	1.445	1	1	1.365	1	1.985	1.958	1.777	2.036	1.886	1.95
74	Megasphaera massiliensis	A	Clostridium sporogenes	A	264000000	838375000	4	1	0.9	0.1	950400000	83837500	11.3362	1.05447	9	1	1	1	1	1	1	2.232	2.128	1.944	1.989	2.125	2.015	1	1	1	1	1	1
75	Megasphaera massiliensis	B	Clostridium sporogenes	B	2.37333e+08	8.50182e+08	4	1	0.9	0.1	854400000	8.50182e+07	10.0496	1.00215	9	1	1	1	1	1	1	1.687	1.362	1.704	1.642	1.652	1.808	1	1	1.005	1	1	1
76	Megasphaera massiliensis	C	Clostridium sporogenes	C	2.62667e+08	8.47444e+08	4	1	0.9	0.1	945600000	8.47444e+07	11.1583	1.0476	9	1	1	1	1	1	1	1.96	2.004	2.078	1.956	1.97	1.774	1	1	1	1	1	1
77	Megasphaera massiliensis	A	Clostridium sporogenes	A	264000000	838375000	4	1	0.8	0.2	844800000	167675000	5.03832	0.702286	4	1	1	1	1	1	1	1.806	1.971	2.06	2.173	1.806	2.104	1.396	1	1	1	1.47	1.276
78	Megasphaera massiliensis	B	Clostridium sporogenes	B	2.37333e+08	8.50182e+08	4	1	0.8	0.2	7.59467e+08	1.70036e+08	4.4665	0.649967	4	1	1	1	1	1	1	1.657	1.9	1	1.696	1.878	1.698	1.268	1.247	1	1.213	1.332	1.215
79	Megasphaera massiliensis	C	Clostridium sporogenes	C	2.62667e+08	8.47444e+08	4	1	0.8	0.2	8.40533e+08	1.69489e+08	4.95922	0.695414	4	1	1	1	1	1	1	1.588	1.932	1.902	2.09	1.934	1.985	1.377	1	1	1	1	1.024
80	Megasphaera massiliensis	A	Clostridium sporogenes	A	264000000	838375000	4	1	0.75	0.25	792000000	209593750	3.77874	0.577347	3	1	1	1	1	1	1	1.958	1.946	1.844	1.875	1	1.578	1.147	1.333	1.459	1.21	1	1.101
81	Megasphaera massiliensis	B	Clostridium sporogenes	B	2.37333e+08	8.50182e+08	4	1	0.75	0.25	712000000	2.12545e+08	3.34987	0.525028	3	1	1	1	1	1	1	1.588	1.677	2.119	1.8	2.167	1.377	1.342	1.363	1	1	1	1.277
82	Megasphaera massiliensis	C	Clostridium sporogenes	C	2.62667e+08	8.47444e+08	4	1	0.75	0.25	788000000	2.11861e+08	3.71942	0.570475	3	1	1	1	1	1	1	1.863	1.741	1.96	1.682	2.184	1.894	1	1	1	1.04	1	1.165
83	Megasphaera massiliensis	A	Clostridium sporogenes	A	264000000	838375000	4	1	0.625	0.375	660000000	314390625	2.0993	0.322074	1.66667	1	2.351	1	1	1	1	1.834	1.657	1.778	1.648	1.751	1	1.315	1.577	1.264	1.381	1.464	1.999
84	Megasphaera massiliensis	B	Clostridium sporogenes	B	2.37333e+08	8.50182e+08	4	1	0.625	0.375	5.93333e+08	3.18818e+08	1.86104	0.269756	1.66667	1	1	1	1	2.434	1	1.676	1.762	1.43	1.666	1.636	1	1	1.088	1.899	1.457	1.981	1
85	Megasphaera massiliensis	C	Clostridium sporogenes	C	2.62667e+08	8.47444e+08	4	1	0.625	0.375	6.56667e+08	3.17792e+08	2.06634	0.315202	1.66667	2.536	1	2.426	1	1	1	1.821	1.531	1.715	2.078	2.028	1.935	1.598	1.302	1.726	1	1	1
86	Megasphaera massiliensis	A	Clostridium sporogenes	A	264000000	838375000	4	1	0.5	0.5	528000000	419187500	1.25958	0.100226	1	2.542	2.449	1	1	2.483	2.535	2	1.613	1.344	2.178	1.732	1.908	1.688	2.054	1.848	1.282	1.616	1.66
87	Megasphaera massiliensis	B	Clostridium sporogenes	B	2.37333e+08	8.50182e+08	4	1	0.5	0.5	4.74667e+08	4.25091e+08	1.11662	0.0479069	1	2.376	2.282	2.503	1	1	1	1.513	1.673	1.548	1.388	1.266	1.398	1.731	1.8	2.033	1.942	1.934	1.942
88	Megasphaera massiliensis	C	Clostridium sporogenes	C	2.62667e+08	8.47444e+08	4	1	0.5	0.5	5.25333e+08	4.23722e+08	1.23981	0.0933537	1	2.461	1	1	1	2.542	2.477	1.68	1	1	2.043	1.883	1.829	2.046	1	1.876	1	1.875	1.96
89	Megasphaera massiliensis	A	Clostridium sporogenes	A	264000000	838375000	4	1	0.375	0.625	396000000	523984375	0.755748	-0.121623	0.6	1	1	1	1	1	1	1.462	1.454	1	2.076	1.923	1.863	1.933	1.636	1	1	1.24	1
90	Megasphaera massiliensis	B	Clostridium sporogenes	B	2.37333e+08	8.50182e+08	4	1	0.375	0.625	356000000	5.31364e+08	0.669974	-0.173942	0.6	1	1	1	1	1	2.362	1.37	1.472	1.289	1.85	1.783	1.523	1.833	1.634	1.927	1	1.483	1.729
91	Megasphaera massiliensis	C	Clostridium sporogenes	C	2.62667e+08	8.47444e+08	4	1	0.375	0.625	394000000	5.29653e+08	0.743884	-0.128495	0.6	2.293	2.43	2.482	2.399	1	1	1.572	1.611	1.61	1.527	1	1.321	1.666	2.051	2.073	1.796	2.094	2.032
92	Megasphaera massiliensis	A	Clostridium sporogenes	A	264000000	838375000	4	1	0.25	0.75	264000000	628781250	0.41986	-0.376896	0.333333	1	2.459	2.483	1	1	1	1.458	1.535	1.62	1.147	1.399	1.423	1.969	1.939	2.1	1.893	1.952	1.883
93	Megasphaera massiliensis	B	Clostridium sporogenes	B	2.37333e+08	8.50182e+08	4	1	0.25	0.75	2.37333e+08	6.37636e+08	0.372208	-0.429214	0.333333	1	2.405	1	1	1	1	1.474	1.64	1.262	1	1.463	1	2.047	1.738	1.924	1.807	2.091	1
94	Megasphaera massiliensis	C	Clostridium sporogenes	C	2.62667e+08	8.47444e+08	4	1	0.25	0.75	2.62667e+08	6.35583e+08	0.413269	-0.383768	0.333333	1	2.51	2.566	2.504	1	1	1.469	1.883	1.968	1.806	1.325	1	1.996	1.641	1.81	1.851	2.06	1
95	Megasphaera massiliensis	A	Clostridium sporogenes	A	264000000	838375000	4	1	0.2	0.8	211200000	670700000	0.314895	-0.501834	0.25	1	1	1	1	1	1	1	1.345	1.307	1.143	1.146	1	2.003	2.057	2.044	1.917	1.915	2.123
96	Megasphaera massiliensis	B	Clostridium sporogenes	B	2.37333e+08	8.50182e+08	4	1	0.2	0.8	1.89867e+08	6.80145e+08	0.279156	-0.554153	0.25	1	1	1	2.527	1	1	1	1.19	1	1.53	1.374	1.194	1	1.935	1.946	2.131	2.134	1.985
97	Megasphaera massiliensis	C	Clostridium sporogenes	C	2.62667e+08	8.47444e+08	4	1	0.2	0.8	2.10133e+08	6.77956e+08	0.309951	-0.508706	0.25	2.434	1	1	2.444	1	1	1.772	1.295	1.414	1.621	1	1.309	1.775	1.679	2.153	1.92	1	2.065
98	Megasphaera massiliensis	A	Clostridium sporogenes	A	264000000	838375000	4	1	0.1	0.9	105600000	754537500	0.139953	-0.854017	0.111111	1	1	1	1	1	1	1	1	1	1.367	1	1	2.061	2.15	1	2.162	2.112	2.211
99	Megasphaera massiliensis	B	Clostridium sporogenes	B	2.37333e+08	8.50182e+08	4	1	0.1	0.9	9.49333e+07	7.65164e+08	0.124069	-0.906336	0.111111	1	1	1	1	1	1	1	1	1	1	1	1	2.134	1	2.132	2.153	2.074	2.041
100	Megasphaera massiliensis	C	Clostridium sporogenes	C	2.62667e+08	8.47444e+08	4	1	0.1	0.9	1.05067e+08	762700000	0.137756	-0.860889	0.111111	1	1	1	1	1	1	1	1.386	1	1.245	1.261	1.299	2.037	1.993	1.795	2.122	2.055	1.866
101	Enterococcus gallinarum	A	Enterococcus faecalis	A	250000000	9.62667e+08	4	1	0.9	0.1	900000000	9.62667e+07	9.34903	0.970767	9	1	1	1	1	1	1	1.793	1.908	1.657	1.716	1.957	1.966	1	1	1	1	1	1
102	Enterococcus gallinarum	B	Enterococcus faecalis	B	284800000	1088750000	4	1	0.9	0.1	1025280000	108875000	9.41704	0.973914	9	1	1	1	1	1	1	1.728	1.508	1.719	1.934	1.739	1.729	1	1	1	1	1	1
103	Enterococcus gallinarum	C	Enterococcus faecalis	C	367000000	1264000000	4	1	0.9	0.1	1321200000	126400000	10.4525	1.01922	9	1	1	1	1	1	1	1.65	1.665	1.761	1.714	1.702	1.767	1	1	1	1	1	1
104	Enterococcus gallinarum	A	Enterococcus faecalis	A	250000000	9.62667e+08	4	1	0.8	0.2	800000000	1.92533e+08	4.15512	0.618584	4	1	1	1	1	1	1	1.534	1.623	1.342	2.039	1.87	1.709	1.366	1	1	1	1	1
105	Enterococcus gallinarum	B	Enterococcus faecalis	B	284800000	1088750000	4	1	0.8	0.2	911360000	217750000	4.18535	0.621732	4	1	1	1	1	1	1	1.792	1.716	1.693	1.82	1.758	1.741	1	1	1	1	1	1
106	Enterococcus gallinarum	C	Enterococcus faecalis	C	367000000	1264000000	4	1	0.8	0.2	1174400000	252800000	4.64557	0.667039	4	1	1	1	1	1	1	1.718	1.673	1.674	1.719	1.827	1.645	1	1	1	1.147	1	1
107	Enterococcus gallinarum	A	Enterococcus faecalis	A	250000000	9.62667e+08	4	2	0.9	0.1	900000000	1.92533e+08	4.67452	0.669737	9	1	1	1	1	1	1	1.825	1.798	1.85	1.945	2.015	2.014	1	1	1	1	1	1
108	Enterococcus gallinarum	B	Enterococcus faecalis	B	284800000	1088750000	4	2	0.9	0.1	1025280000	217750000	4.70852	0.672884	9	1	1	1	1	1	1	1.664	1.598	1.422	1.715	1.73	1.713	1	1	1	1	1	1
109	Enterococcus gallinarum	C	Enterococcus faecalis	C	367000000	1264000000	4	2	0.9	0.1	1321200000	252800000	5.22627	0.718191	9	1	1	1	1	1	1	1.414	1.205	1.578	1.566	1.903	1.745	1	1	1	1	1	1
110	Enterococcus gallinarum	A	Enterococcus faecalis	A	250000000	9.62667e+08	4	3	0.9	0.1	900000000	288800000	3.11634	0.493645	9	1	1	1	1	1	1	1.69	1.621	1.364	1.923	1.843	1.711	1	1	1	1.051	1.08	1.078
111	Enterococcus gallinarum	B	Enterococcus faecalis	B	284800000	1088750000	4	3	0.9	0.1	1025280000	326625000	3.13901	0.496793	9	1	1	1	1	1	1	1.734	1.586	1.507	1.506	1.325	1.509	1	1	1	1	1	1
112	Enterococcus gallinarum	C	Enterococcus faecalis	C	367000000	1264000000	4	3	0.9	0.1	1321200000	379200000	3.48418	0.5421	9	1	1	1	1	1	1	1.535	1.631	1.523	1.83	1.706	1.615	1	1	1	1	1	1
113	Enterococcus gallinarum	A	Enterococcus faecalis	A	250000000	9.62667e+08	4	4	0.9	0.1	900000000	3.85067e+08	2.33726	0.368707	9	1	1	1	1	1	1	2.171	2.422	2.474	2.417	2.384	2.339	1	1	1	1	1	1
114	Enterococcus gallinarum	B	Enterococcus faecalis	B	284800000	1088750000	4	4	0.9	0.1	1025280000	435500000	2.35426	0.371854	9	1	1	1	1	1	1	2.315	2.393	2.201	2.373	2.272	2.225	1.303	1.263	1	1	1	1.034
115	Enterococcus gallinarum	C	Enterococcus faecalis	C	367000000	1264000000	4	4	0.9	0.1	1321200000	505600000	2.61313	0.417161	9	1	1	1	1	1	1	2.3	2.35	2.399	2.323	2.393	2.254	1	1	1	1	1	1
116	Enterococcus gallinarum	A	Enterococcus faecalis	A	250000000	9.62667e+08	4	4	0.8	0.2	800000000	7.70133e+08	1.03878	0.0165241	4	1	1	1	1	1	1	2.4	2.377	2.301	2.402	2.386	2.242	1.271	1	1.174	1	1.322	1
117	Enterococcus gallinarum	B	Enterococcus faecalis	B	284800000	1088750000	4	4	0.8	0.2	911360000	871000000	1.04634	0.0196718	4	1	1	1	1	1	1	2.335	2.31	2.256	2.354	2.226	2.355	1.263	1.453	1.218	1.458	1.198	1.416
118	Enterococcus gallinarum	C	Enterococcus faecalis	C	367000000	1264000000	4	4	0.8	0.2	1174400000	1011200000	1.16139	0.064979	4	1	1	1	1	1	1	2.235	2.411	2.003	2.274	2.271	2.191	1.205	1.432	1.159	1.199	1.319	1.167
119	Enterococcus gallinarum	A	Enterococcus faecalis	A	250000000	9.62667e+08	4	4	0.75	0.25	750000000	9.62667e+08	0.779086	-0.108415	3	1	1	1	1	1	1	2.306	2.264	2.186	2.298	2.103	2.426	1	1.166	1	1.421	1.28	1.256
120	Enterococcus gallinarum	B	Enterococcus faecalis	B	284800000	1088750000	4	4	0.75	0.25	854400000	1088750000	0.784753	-0.105267	3	1	1	1	1	2.522	1	2.253	2.07	2.317	2.369	2.269	2.122	1.239	1.209	1.393	1.478	1.587	1.345
121	Enterococcus gallinarum	C	Enterococcus faecalis	C	367000000	1264000000	4	4	0.75	0.25	1101000000	1264000000	0.871044	-0.0599598	3	1	2.398	1	1	1	1	2.309	2.235	2.239	2.234	2.303	2.372	1.311	1.521	1.245	1.283	1.388	1.379
122	Enterococcus gallinarum	A	Enterococcus faecalis	A	250000000	9.62667e+08	4	4	0.625	0.375	625000000	1444000000	0.432825	-0.363687	1.66667	1	1	1	1	1	1	2.281	2.248	2.288	2.282	2.395	2.284	1.446	1.342	1.344	1.229	1	1.338
123	Enterococcus gallinarum	B	Enterococcus faecalis	B	284800000	1088750000	4	4	0.625	0.375	712000000	1633125000	0.435974	-0.360539	1.66667	2.479	1	1	1	1	2.452	2.176	2.179	1.934	2.016	2.04	1.944	1.583	1.489	1.521	1.322	1.486	1.612
124	Enterococcus gallinarum	C	Enterococcus faecalis	C	367000000	1264000000	4	4	0.625	0.375	917500000	1896000000	0.483914	-0.315232	1.66667	1	1	1	2.545	1	1	2.137	2.201	2.172	2.266	2.065	2.308	1.437	1.475	1.421	1.608	1.422	1.424
125	Enterococcus gallinarum	A	Enterococcus faecalis	A	250000000	9.62667e+08	4	4	0.5	0.5	500000000	1.92533e+09	0.259695	-0.585536	1	1	1	1	1	2.335	1	2.014	2.055	2.057	1.969	2.023	2.206	1.354	1.289	1.254	1.079	1.544	1.408
126	Enterococcus gallinarum	B	Enterococcus faecalis	B	284800000	1088750000	4	4	0.5	0.5	569600000	2177500000	0.261584	-0.582388	1	2.3	2.312	2.415	2.525	2.372	2.491	1.997	1.736	1.822	2.066	1.886	1.953	1.569	1.614	1.67	1.599	1.644	1.718
127	Enterococcus gallinarum	C	Enterococcus faecalis	C	367000000	1264000000	4	4	0.5	0.5	734000000	2528000000	0.290348	-0.537081	1	2.414	1	1	1	1	1	2	1.848	2.074	1.736	1.859	1.861	1.535	1.226	1.426	1.254	1.253	1.37
128	Enterococcus gallinarum	A	Enterococcus faecalis	A	250000000	9.62667e+08	4	4	0.375	0.625	375000000	2.40667e+09	0.155817	-0.807385	0.6	1	1	1	1	1	1	1.974	1.973	1.97	2.043	1.989	2.025	1.193	1.395	1.3	1.314	1.211	1.126
129	Enterococcus gallinarum	B	Enterococcus faecalis	B	284800000	1088750000	4	4	0.375	0.625	427200000	2721875000	0.156951	-0.804237	0.6	2.346	2.503	2.355	1	2.48	1	1.673	1.659	1.529	1	1.701	1	1.707	1.901	1.788	1.993	1.925	1.948
130	Enterococcus gallinarum	C	Enterococcus faecalis	C	367000000	1264000000	4	4	0.375	0.625	550500000	3160000000	0.174209	-0.75893	0.6	1	1	1	2.367	1	1	1.725	2.038	1.949	1.946	1.947	1.986	1.341	1.424	1.268	1.584	1.429	1.389
131	Enterococcus gallinarum	A	Enterococcus faecalis	A	250000000	9.62667e+08	4	4	0.25	0.75	250000000	2888000000	0.0865651	-1.06266	0.333333	1	1	1	1	1	1	1.415	1.455	1.336	1.633	1.673	1.882	1.255	1.449	1.094	1.453	1.131	1.28
132	Enterococcus gallinarum	B	Enterococcus faecalis	B	284800000	1088750000	4	4	0.25	0.75	284800000	3266250000	0.0871948	-1.05951	0.333333	1	2.358	1	1	1	2.444	1.492	1.595	1.304	1.472	1	1.523	1.716	1.823	1.883	1.91	1.725	1.919
133	Enterococcus gallinarum	C	Enterococcus faecalis	C	367000000	1264000000	4	4	0.25	0.75	367000000	3792000000	0.0967827	-1.0142	0.333333	1	1	2.299	1	2.393	1	1	1.52	1.603	1.45	1.536	1.177	1.582	1.256	1.597	1.948	1.884	1.481
134	Enterococcus gallinarum	A	Enterococcus faecalis	A	250000000	9.62667e+08	4	4	0.2	0.8	200000000	3.08053e+09	0.0649238	-1.1876	0.25	1	1	2.394	1	1	1	1.272	1	1.593	1.423	1.202	1.1	1.262	1.718	1.842	1.557	1.502	1.445
135	Enterococcus gallinarum	B	Enterococcus faecalis	B	284800000	1088750000	4	4	0.2	0.8	227840000	3484000000	0.0653961	-1.18445	0.25	1	1	2.417	1	1	2.407	1	1.111	1.555	1	1	1.558	1.798	1.705	1.851	1.869	1.764	1.884
136	Enterococcus gallinarum	C	Enterococcus faecalis	C	367000000	1264000000	4	4	0.2	0.8	293600000	4044800000	0.072587	-1.13914	0.25	1	1	1	2.421	1	1	1.175	1.403	1.498	1.514	1.244	1.163	1.875	1.952	1.797	2.049	1.976	1.918
137	Enterococcus gallinarum	A	Enterococcus faecalis	A	250000000	9.62667e+08	4	4	0.1	0.9	100000000	3465600000	0.028855	-1.53978	0.111111	1	1	1	1	1	1	1.177	1.129	1.122	1.21	1	1	1.88	1.978	1.832	1.88	1.486	1.676
138	Enterococcus gallinarum	B	Enterococcus faecalis	B	284800000	1088750000	4	4	0.1	0.9	113920000	3919500000	0.0290649	-1.53663	0.111111	1	1	1	1	1	1	1	1.381	1.256	1.364	1	1	1.983	2.002	1.996	1.579	2.057	2.078
139	Enterococcus gallinarum	C	Enterococcus faecalis	C	367000000	1264000000	4	4	0.1	0.9	146800000	4550400000	0.0322609	-1.49132	0.111111	1	1	1	1	1	1	1.115	1	1	1	1	1	2.003	2.112	2.158	2.112	1.971	2.148
140	Enterococcus gallinarum	A	Clostridium sporogenes	A	250000000	838375000	4	1	0.9	0.1	900000000	83837500	10.7351	1.0308	9	1	1	1	1	1	1	2.142	2.078	2.113	2.184	2.223	2.143	1.057	1.118	1	1	1	1
141	Enterococcus gallinarum	B	Clostridium sporogenes	B	284800000	8.50182e+08	4	1	0.9	0.1	1025280000	8.50182e+07	12.0595	1.08133	9	1	1	1	1	1	1	2.219	2.216	2.09	2.25	2.201	2.244	1	1	1	1	1	1
142	Enterococcus gallinarum	C	Clostridium sporogenes	C	367000000	8.47444e+08	4	1	0.9	0.1	1321200000	8.47444e+07	15.5904	1.19286	9	1	1	1	1	1	1	2.424	2.446	2.401	2.459	2.5	2.434	1	1	1	1	1	1
143	Enterococcus gallinarum	A	Clostridium sporogenes	A	250000000	838375000	4	1	0.8	0.2	800000000	167675000	4.77113	0.678622	4	1	1	1	1	1	1	2.188	2.092	2.062	2.183	2.201	2.114	1.297	1.161	1.25	1.292	1.404	1.119
144	Enterococcus gallinarum	B	Clostridium sporogenes	B	284800000	8.50182e+08	4	1	0.8	0.2	911360000	1.70036e+08	5.35979	0.729148	4	1	1	1	1	1	1	2.432	2.438	2.301	2.425	2.42	2.384	1.178	1.311	1.384	1.251	1.213	1.295
145	Enterococcus gallinarum	C	Clostridium sporogenes	C	367000000	8.47444e+08	4	1	0.8	0.2	1174400000	1.69489e+08	6.92907	0.840675	4	1	1	1	1	1	1	2.174	2.115	2.176	2.077	2.31	2.135	1.198	1.181	1.154	1.208	1.18	1.132
146	Enterococcus gallinarum	A	Clostridium sporogenes	A	250000000	838375000	4	1	0.75	0.25	750000000	209593750	3.57835	0.553683	3	1	1	1	1	1	1	1.988	2.207	2.083	2.172	2.114	2.105	1.271	1.434	1.365	1.426	1.38	1.264
147	Enterococcus gallinarum	B	Clostridium sporogenes	B	284800000	8.50182e+08	4	1	0.75	0.25	854400000	2.12545e+08	4.01985	0.604209	3	1	1	1	1	1	1	1	2.38	2.421	2.359	2.339	2.388	1	1.137	1.294	1.356	1.399	1.273
148	Enterococcus gallinarum	C	Clostridium sporogenes	C	367000000	8.47444e+08	4	1	0.75	0.25	1101000000	2.11861e+08	5.1968	0.715736	3	1	1	1	1	1	1	2.197	2.17	2.191	2.125	2.156	2.211	1.351	1.301	1.45	1.489	1.419	1.478
149	Enterococcus gallinarum	A	Clostridium sporogenes	A	250000000	838375000	4	1	0.625	0.375	625000000	314390625	1.98797	0.29841	1.66667	2.58	2.577	2.532	2.531	2.559	2.507	2.063	2.117	2.008	2.084	2.138	1.918	1.723	1.624	1.714	1.631	1.627	1.661
150	Enterococcus gallinarum	B	Clostridium sporogenes	B	284800000	8.50182e+08	4	1	0.625	0.375	712000000	3.18818e+08	2.23325	0.348937	1.66667	2.592	2.582	2.605	2.549	2.621	2.64	2.217	2.161	2.26	2.242	2.304	2.258	1.637	1.64	1.725	1.618	1.687	1.683
151	Enterococcus gallinarum	C	Clostridium sporogenes	C	367000000	8.47444e+08	4	1	0.625	0.375	917500000	3.17792e+08	2.88711	0.460464	1.66667	2.612	2.579	2.56	2.629	2.582	2.55	2.147	2.129	2.142	2.277	2.103	2.122	1.714	1.661	1.591	1.578	1.666	1.63
152	Enterococcus gallinarum	A	Clostridium sporogenes	A	250000000	838375000	4	1	0.5	0.5	500000000	419187500	1.19278	0.0765617	1	2.511	2.529	2.501	2.458	2.52	2.515	1.956	1.888	1.871	1.789	1.952	1.847	1.814	1.757	1.782	1.743	1.743	1.841
153	Enterococcus gallinarum	B	Clostridium sporogenes	B	284800000	8.50182e+08	4	1	0.5	0.5	569600000	4.25091e+08	1.33995	0.127088	1	2.568	2.541	2.594	2.608	2.562	2.598	2.056	2.052	2.164	2.084	2.092	2.159	1.881	1.68	1.817	1.88	1.745	1.884
154	Enterococcus gallinarum	C	Clostridium sporogenes	C	367000000	8.47444e+08	4	1	0.5	0.5	734000000	4.23722e+08	1.73227	0.238615	1	2.485	2.541	2.529	2.553	2.534	2.567	1.846	1.869	1.985	1.952	1.935	1.944	1.6	1.774	1.727	1.726	1.775	1.87
155	Enterococcus gallinarum	A	Clostridium sporogenes	A	250000000	838375000	4	1	0.375	0.625	375000000	523984375	0.71567	-0.145287	0.6	2.507	2.469	2.426	2.511	1	2.515	1.685	1.691	1.738	1.752	1	1.784	1.953	1.895	1.92	1.896	1	1.97
156	Enterococcus gallinarum	B	Clostridium sporogenes	B	284800000	8.50182e+08	4	1	0.375	0.625	427200000	5.31364e+08	0.803969	-0.0947606	0.6	2.564	2.524	2.557	2.551	1	2.413	1.971	1.847	1.841	1.793	1	1.692	2.009	1.977	2.034	1.992	1	1.877
157	Enterococcus gallinarum	C	Clostridium sporogenes	C	367000000	8.47444e+08	4	1	0.375	0.625	550500000	5.29653e+08	1.03936	0.0167661	0.6	2.504	1	2.473	2.475	2.482	2.508	1.963	1	1.815	1.695	1.783	1.742	1.91	1	1.804	1.944	1.876	1.941
158	Enterococcus gallinarum	A	Clostridium sporogenes	A	250000000	838375000	4	1	0.25	0.75	250000000	628781250	0.397595	-0.40056	0.333333	1	1	2.525	2.503	1	2.499	1.452	1.487	1.538	1.572	1.492	1.516	1.996	2.016	2.102	2.055	2.118	2.062
159	Enterococcus gallinarum	B	Clostridium sporogenes	B	284800000	8.50182e+08	4	1	0.25	0.75	284800000	6.37636e+08	0.44665	-0.350033	0.333333	1	2.548	2.529	2.53	2.492	2.594	2.048	1.669	1.62	1.605	1.765	1.682	1.494	2.107	2.086	2.086	2.061	2.108
160	Enterococcus gallinarum	C	Clostridium sporogenes	C	367000000	8.47444e+08	4	1	0.25	0.75	367000000	6.35583e+08	0.577422	-0.238506	0.333333	2.539	2.39	2.408	2.462	2.535	2.514	1.587	1.516	1.536	1.574	1.546	1.547	2.035	2.051	1.982	2.054	1.998	2.14
161	Enterococcus gallinarum	A	Clostridium sporogenes	A	250000000	838375000	4	1	0.2	0.8	200000000	670700000	0.298196	-0.525498	0.25	1	1	2.487	1	1	1	1.465	1.49	1.628	1.403	1.394	1.421	2.137	1.928	1.937	2.073	2.096	2.17
162	Enterococcus gallinarum	B	Clostridium sporogenes	B	284800000	8.50182e+08	4	1	0.2	0.8	227840000	6.80145e+08	0.334987	-0.474972	0.25	2.436	1	1	2.54	1	1	1.523	1.434	1.489	1.527	1.444	2.063	2.052	1.978	2.117	2.101	2.131	1.421
163	Enterococcus gallinarum	C	Clostridium sporogenes	C	367000000	8.47444e+08	4	1	0.2	0.8	293600000	6.77956e+08	0.433067	-0.363445	0.25	1	1	2.434	1	1	2.485	1.38	1.489	1.584	1.37	1.407	1.509	2.089	2.034	2.052	1.968	2.141	1.998
164	Enterococcus gallinarum	A	Clostridium sporogenes	A	250000000	838375000	4	1	0.1	0.9	100000000	754537500	0.132532	-0.877681	0.111111	1	1	1	1	1	1	1.156	1.386	1.29	1.115	1.124	1.281	2.203	2.182	2.19	2.148	2.195	2.222
165	Enterococcus gallinarum	B	Clostridium sporogenes	B	284800000	8.50182e+08	4	1	0.1	0.9	113920000	7.65164e+08	0.148883	-0.827154	0.111111	1	1	1	1	1	1	1.248	1.128	1.214	1.172	1.184	1	2.124	2.204	2.301	2.251	2.226	1
166	Enterococcus gallinarum	C	Clostridium sporogenes	C	367000000	8.47444e+08	4	1	0.1	0.9	146800000	762700000	0.192474	-0.715628	0.111111	1	1	1	1	1	1	1.282	1.231	1.447	1.314	1.458	1.383	2.189	2.193	2.218	1.943	2.078	2.227
167	Enterococcus gallinarum	A	Salmonella	A	250000000	9.15111e+08	4	1	0.9	0.1	900000000	9.15111e+07	9.83487	0.992769	9	1	1	1	1	1	1	1	2.385	1.688	2.272	2.058	2	1	1	1.147	1	1	1.073
168	Enterococcus gallinarum	B	Salmonella	B	284800000	1.26333e+09	4	1	0.9	0.1	1025280000	1.26333e+08	8.11567	0.909325	9	1	1	1	1	1	1	2.424	2.442	2.371	2.337	2.27	2.355	1	1	1	1	1.017	1
169	Enterococcus gallinarum	C	Salmonella	C	367000000	3114000000	4	1	0.9	0.1	1321200000	311400000	4.24277	0.62765	9	1	1	1	1	1	1	1.485	1	1.957	2.355	2.201	2.283	1.163	1	1	1	1.216	1
170	Enterococcus gallinarum	A	Salmonella	A	250000000	9.15111e+08	4	1	0.8	0.2	800000000	1.83022e+08	4.37105	0.640586	4	1	1	1	1	1	1	2.151	2.133	2.017	1	1.55	1.593	1	1.179	1.159	1	1.41	1.419
171	Enterococcus gallinarum	B	Salmonella	B	284800000	1.26333e+09	4	1	0.8	0.2	911360000	2.52667e+08	3.60697	0.557142	4	1	1	1	1	1	1	2.125	2.093	1.879	2.378	2.218	2.202	1.122	1.164	1.536	1.145	1	1.128
172	Enterococcus gallinarum	C	Salmonella	C	367000000	3114000000	4	1	0.8	0.2	1174400000	622800000	1.88568	0.275467	4	1	1	1	1	1	1	2.363	2.282	1.995	2.205	1.644	1	1.453	1.619	1.294	1.354	1.343	1
173	Enterococcus gallinarum	A	Salmonella	A	250000000	9.15111e+08	4	1	0.75	0.25	750000000	2.28778e+08	3.27829	0.515647	3	1	2.49	1	1	1	1	1.694	2.027	2.03	2.075	1.71	1.775	1.484	1.656	1.167	1.372	1.193	1.431
174	Enterococcus gallinarum	B	Salmonella	B	284800000	1.26333e+09	4	1	0.75	0.25	854400000	3.15833e+08	2.70522	0.432203	3	1	1	1	1	1	1	2.371	2.017	2.034	2.053	1.863	2.032	1.343	1.331	1.285	1.296	1.514	1.331
175	Enterococcus gallinarum	C	Salmonella	C	367000000	3114000000	4	1	0.75	0.25	1101000000	778500000	1.41426	0.150529	3	1	1	1	1	1	1	1.823	1.335	1	2.248	2.17	1.936	1.462	1.737	1	1.304	1.23	1.503
176	Enterococcus gallinarum	A	Salmonella	A	250000000	9.15111e+08	4	1	0.625	0.375	625000000	3.43167e+08	1.82127	0.260375	1.66667	1	1	1	1	1	2.466	2.193	1.959	1.883	1.481	1	1.772	1.496	1.467	1.424	1.521	1	1.731
177	Enterococcus gallinarum	B	Salmonella	B	284800000	1.26333e+09	4	1	0.625	0.375	712000000	473750000	1.5029	0.176931	1.66667	1	1	1	1	1	1	1	1.912	1.343	2.355	2.274	2.15	1	1.165	1	1.386	1.121	1.116
178	Enterococcus gallinarum	C	Salmonella	C	367000000	3114000000	4	1	0.625	0.375	917500000	1167750000	0.785699	-0.104744	1.66667	1	2.183	1	2.311	1	1	2.23	2.176	1.756	1.583	1.611	1.721	1.529	1.666	1.282	1.629	1.275	1.374
179	Enterococcus gallinarum	A	Salmonella	A	250000000	9.15111e+08	4	1	0.5	0.5	500000000	4.57556e+08	1.09276	0.0385262	1	2.469	2.46	2.459	2.578	2.429	2.5	1.787	1.923	1.992	2.051	1.763	2.009	1.735	1.788	1.624	1.697	1.567	1.686
180	Enterococcus gallinarum	B	Salmonella	B	284800000	1.26333e+09	4	1	0.5	0.5	569600000	6.31667e+08	0.901741	-0.044918	1	2.519	1	1	1	1	1	2.244	2.246	1.912	2.368	2.278	2.185	1.506	1.398	1.387	1.34	1.489	1.489
181	Enterococcus gallinarum	C	Salmonella	C	367000000	3114000000	4	1	0.5	0.5	734000000	1557000000	0.471419	-0.326593	1	2.64	2.628	2.597	1	2.567	2.423	2.182	2.174	2.139	1	2.143	1.838	1.751	1.703	1.733	1	1.703	1.523
182	Enterococcus gallinarum	A	Salmonella	A	250000000	9.15111e+08	4	1	0.375	0.625	375000000	5.71944e+08	0.655658	-0.183323	0.6	2.529	2.422	1	1	2.535	2.613	1.974	1.674	1	1.394	1.895	2.082	1.702	1.715	1	1.761	2.317	1.797
183	Enterococcus gallinarum	B	Salmonella	B	284800000	1.26333e+09	4	1	0.375	0.625	427200000	7.89583e+08	0.541045	-0.266767	0.6	2.572	2.566	2.529	2.547	2.567	2.577	2.156	2.064	2.193	2.123	2.088	2.193	1.632	1.597	1.544	1.559	1.536	1.671
184	Enterococcus gallinarum	C	Salmonella	C	367000000	3114000000	4	1	0.375	0.625	550500000	1946250000	0.282852	-0.548441	0.6	2.428	2.606	2.333	2.345	2.564	2.33	1.687	1.939	1.664	1.708	1.956	1.664	1.696	1.799	1.675	1.566	1.704	1.728
185	Enterococcus gallinarum	A	Salmonella	A	250000000	9.15111e+08	4	1	0.25	0.75	250000000	6.86333e+08	0.364254	-0.438595	0.333333	2.449	2.508	2.442	2.537	1	2.503	1.72	1.892	1.881	1.779	1.342	1.767	1.747	1.873	2.304	1.843	1.893	1.818
186	Enterococcus gallinarum	B	Salmonella	B	284800000	1.26333e+09	4	1	0.25	0.75	284800000	947500000	0.30058	-0.522039	0.333333	2.478	2.526	2.533	1	2.562	2.473	1.854	1.972	1.977	1	2.014	2.051	1.75	1.769	1.777	1	1.851	1.681
187	Enterococcus gallinarum	C	Salmonella	C	367000000	3114000000	4	1	0.25	0.75	367000000	2335500000	0.15714	-0.803714	0.333333	2.367	2.476	2.495	1	2.416	1	1.506	1.736	1.779	1.463	1.645	1.378	1.824	1.882	1.874	1.829	1.925	1.779
188	Enterococcus gallinarum	A	Salmonella	A	250000000	9.15111e+08	4	1	0.2	0.8	200000000	7.32089e+08	0.273191	-0.563534	0.25	2.541	1	1	2.437	2.539	2.514	1.757	1.43	1	1.605	1.827	1.885	1.798	1.722	1.874	1.737	1.97	2.376
189	Enterococcus gallinarum	B	Salmonella	B	284800000	1.26333e+09	4	1	0.2	0.8	227840000	1.01067e+09	0.225435	-0.646978	0.25	1	2.442	2.496	2.371	2.493	2.425	1.385	1.753	1.782	1.603	1.962	1.621	1.878	1.745	1.789	1.731	2.422	1.887
190	Enterococcus gallinarum	C	Salmonella	C	367000000	3114000000	4	1	0.2	0.8	293600000	2491200000	0.117855	-0.928653	0.25	1	1	1	1	1	1	1.529	1	1.347	1	1.332	1.575	1.864	1.716	1.692	1.772	1.826	1.901
191	Enterococcus gallinarum	A	Salmonella	A	250000000	9.15111e+08	4	1	0.1	0.9	100000000	8.236e+08	0.121418	-0.915716	0.111111	1	1	1	1	1	1	1	1	1	1	1	1	2.071	1.982	2.085	1.894	1.992	2.022
192	Enterococcus gallinarum	B	Salmonella	B	284800000	1.26333e+09	4	1	0.1	0.9	113920000	1137000000	0.100193	-0.99916	0.111111	1	1	1	1	1	1	1.333	1.35	1	1	1.203	1.283	1.786	2.059	1.805	1	1.911	1.898
193	Enterococcus gallinarum	C	Salmonella	C	367000000	3114000000	4	1	0.1	0.9	146800000	2802600000	0.0523799	-1.28084	0.111111	1	1	1	1	1	1	1	1	1	1	1	1	1.944	1.899	1.847	1.748	2	1.909
194	Megasphaera massiliensis	A	Salmonella	A	264000000	9.15111e+08	4	1	0.9	0.1	950400000	9.15111e+07	10.3856	1.01643	9	1	1	1	1	1	1	2.144	1	1.864	1.957	1.563	1.961	1	1	1	1	1	1
195	Megasphaera massiliensis	B	Salmonella	B	2.37333e+08	1.26333e+09	4	1	0.9	0.1	854400000	1.26333e+08	6.76306	0.830143	9	1	1	1	1	1	1	2.011	2.221	2.054	2.214	2.168	2.222	1	1	1	1	1	1
196	Megasphaera massiliensis	C	Salmonella	C	2.62667e+08	3114000000	4	1	0.9	0.1	945600000	311400000	3.03661	0.482389	9	1	1	1	1	1	1	2.162	1.795	2.032	2.196	1.99	1	1	1	1	1	1	1
197	Megasphaera massiliensis	A	Salmonella	A	264000000	9.15111e+08	4	1	0.8	0.2	844800000	1.83022e+08	4.61583	0.66425	4	1	1	1	1	1	1	2.087	1.954	2.156	2.223	2.213	2.097	1	1	1.093	1.094	1	1.23
198	Megasphaera massiliensis	B	Salmonella	B	2.37333e+08	1.26333e+09	4	1	0.8	0.2	7.59467e+08	2.52667e+08	3.0058	0.477961	4	1	1	1	1	1	1	2.108	2.277	2.279	2.188	2.312	2.244	1	1	1.079	1	1	1
199	Megasphaera massiliensis	C	Salmonella	C	2.62667e+08	3114000000	4	1	0.8	0.2	8.40533e+08	622800000	1.3496	0.130206	4	1	1	1	1	1	1	2.114	2.328	2.254	2.375	2.242	2.315	1	1	1	1	1	1
200	Megasphaera massiliensis	A	Salmonella	A	264000000	9.15111e+08	4	1	0.75	0.25	792000000	2.28778e+08	3.46187	0.539311	3	1	1	1	1	1	1	2.003	2.229	2.054	2.072	1.926	2.245	1	1.234	1.077	1.036	1.099	1.082
201	Megasphaera massiliensis	B	Salmonella	B	2.37333e+08	1.26333e+09	4	1	0.75	0.25	712000000	3.15833e+08	2.25435	0.353022	3	1	1	1	1	1	1	2.179	2.317	2.365	2.35	2.268	2.315	1	1.07	1	1.248	1	1.083
202	Megasphaera massiliensis	C	Salmonella	C	2.62667e+08	3114000000	4	1	0.75	0.25	788000000	778500000	1.0122	0.0052676	3	1	1	1	1	1	1	2.237	2.228	2.073	2.282	2.174	2.293	1.082	1	1	1	1	1
203	Megasphaera massiliensis	A	Salmonella	A	264000000	9.15111e+08	4	1	0.625	0.375	660000000	3.43167e+08	1.92326	0.284039	1.66667	1	1	1	1	2.562	1	2.171	2.16	2.226	1.882	2.048	1.865	1.265	1.211	1.232	1.452	1.617	1.453
204	Megasphaera massiliensis	B	Salmonella	B	2.37333e+08	1.26333e+09	4	1	0.625	0.375	5.93333e+08	473750000	1.25242	0.0977495	1.66667	1	1	1	1	1	1	2.268	2.23	2.094	2.282	2.314	2.322	1.251	1.253	1.339	1.499	1.145	1.248
205	Megasphaera massiliensis	C	Salmonella	C	2.62667e+08	3114000000	4	1	0.625	0.375	6.56667e+08	1167750000	0.562335	-0.250005	1.66667	1	1	1	1	2.377	1	2.248	2.249	2.195	2.208	1.686	2.148	1.229	1.27	1.372	1.347	1.515	1.476
206	Megasphaera massiliensis	A	Salmonella	A	264000000	9.15111e+08	4	1	0.5	0.5	528000000	4.57556e+08	1.15396	0.0621901	1	2.509	2.427	2.477	1	1	1	1.962	1.761	1.939	1.961	1.889	1	1.616	1.551	1.615	1.476	1.436	1
207	Megasphaera massiliensis	B	Salmonella	B	2.37333e+08	1.26333e+09	4	1	0.5	0.5	4.74667e+08	6.31667e+08	0.751451	-0.124099	1	1	1	2.577	1	2.556	2.459	2.114	2.242	2.248	2.157	2.198	2.031	1.407	1.144	1.515	1.484	1.546	1.518
208	Megasphaera massiliensis	C	Salmonella	C	2.62667e+08	3114000000	4	1	0.5	0.5	5.25333e+08	1557000000	0.337401	-0.471854	1	2.594	2.55	1	1	2.559	2.518	2.102	1.983	1	2.196	2.125	2.007	1.634	1.618	1	1.207	1.548	1.594
209	Megasphaera massiliensis	A	Salmonella	A	264000000	9.15111e+08	4	1	0.375	0.625	396000000	5.71944e+08	0.692375	-0.159659	0.6	2.531	2.44	2.533	1	2.428	2.46	1.831	1.847	1.995	1	1.652	1.834	1.647	1.7	1.73	1	1.812	1.742
210	Megasphaera massiliensis	B	Salmonella	B	2.37333e+08	1.26333e+09	4	1	0.375	0.625	356000000	7.89583e+08	0.450871	-0.345948	0.6	2.458	2.393	2.498	1	2.55	2.514	1.742	1.527	1.907	2.144	2.016	2.017	1.656	1.671	1.605	1.238	1.696	1.591
211	Megasphaera massiliensis	C	Salmonella	C	2.62667e+08	3114000000	4	1	0.375	0.625	394000000	1946250000	0.202441	-0.693702	0.6	1	1	2.529	2.504	2.413	2.459	2.03	2.135	1.897	1.945	1.654	1.706	1.54	1.481	1.767	1.785	1.808	1.865
212	Megasphaera massiliensis	A	Salmonella	A	264000000	9.15111e+08	4	1	0.25	0.75	264000000	6.86333e+08	0.384653	-0.414931	0.333333	1	1	1	2.134	2.418	1	1.934	1.944	1.668	1.736	1.832	1.346	1.313	1.207	1.447	1.574	1.736	1.855
213	Megasphaera massiliensis	B	Salmonella	B	2.37333e+08	1.26333e+09	4	1	0.25	0.75	2.37333e+08	947500000	0.250484	-0.60122	0.333333	2.434	2.429	1	2.542	2.548	2.498	1.742	1.696	1	2.106	2.113	1.785	1.701	1.67	1	1.558	1.557	1.594
214	Megasphaera massiliensis	C	Salmonella	C	2.62667e+08	3114000000	4	1	0.25	0.75	2.62667e+08	2335500000	0.112467	-0.948975	0.333333	1	2.562	2.464	2.482	2.425	2.475	1	1.926	1.831	1.774	1.749	1.579	1	1.657	1.651	1.696	1.697	1.78
215	Megasphaera massiliensis	A	Salmonella	A	264000000	9.15111e+08	4	1	0.2	0.8	211200000	7.32089e+08	0.28849	-0.53987	0.25	2.422	1	2.387	2.336	1	2.504	1.659	1	1.669	1.651	1.303	1.823	1.68	1	1.804	1.676	1.704	1.716
216	Megasphaera massiliensis	B	Salmonella	B	2.37333e+08	1.26333e+09	4	1	0.2	0.8	1.89867e+08	1.01067e+09	0.187863	-0.726159	0.25	2.355	2.401	2.404	1	2.367	2.357	1.594	1.68	1.621	1.483	1.636	1.653	1.785	1.67	1.802	1.635	1.629	1.659
217	Megasphaera massiliensis	C	Salmonella	C	2.62667e+08	3114000000	4	1	0.2	0.8	2.10133e+08	2491200000	0.0843502	-1.07391	0.25	1	1	1	2.472	1	2.522	1	1	1	2.137	2.149	1.918	1.779	1	1.739	1.546	1.49	1.702
218	Megasphaera massiliensis	A	Salmonella	A	264000000	9.15111e+08	4	1	0.1	0.9	105600000	8.236e+08	0.128218	-0.892052	0.111111	1	1	2.444	2.517	1	2.353	1.214	1.273	1.571	1.615	1.434	1.614	1.777	1.765	1.934	1.832	1.94	1.888
219	Megasphaera massiliensis	B	Salmonella	B	2.37333e+08	1.26333e+09	4	1	0.1	0.9	9.49333e+07	1137000000	0.0834946	-1.07834	0.111111	1	1	1	2.357	2.457	2.407	1.226	1	1	1.558	1.903	1.584	1.696	1	1.715	1.709	1.743	1.725
220	Megasphaera massiliensis	C	Salmonella	C	2.62667e+08	3114000000	4	1	0.1	0.9	1.05067e+08	2802600000	0.037489	-1.4261	0.111111	1	1	1	1	1	1	1.302	2.038	1.176	1	1	1.249	1.761	1.38	1.799	1	1.829	1.725
221	Megasphaera massiliensis	A	Enterococcus faecalis	A	264000000	9.62667e+08	4	1	0.9	0.1	950400000	9.62667e+07	9.87258	0.99443	9	1	1	1	1	1	1	1.978	2.124	2.011	1.955	2.023	1.932	1	1	1	1	1	1
222	Megasphaera massiliensis	B	Enterococcus faecalis	B	2.37333e+08	1088750000	4	1	0.9	0.1	854400000	108875000	7.84753	0.894733	9	1	1	1	1	1	1	2.069	2.264	2.195	2.147	2.109	2.006	1	1	1	1	1	1
223	Megasphaera massiliensis	C	Enterococcus faecalis	C	2.62667e+08	1264000000	4	1	0.9	0.1	945600000	126400000	7.48101	0.87396	9	1	1	1	1	1	1	2.243	2.13	2.077	1	2.078	2.108	1	1	1	1	1	1
224	Megasphaera massiliensis	A	Enterococcus faecalis	A	264000000	9.62667e+08	4	1	0.8	0.2	844800000	1.92533e+08	4.38781	0.642248	4	1	1	1	1	1	1	1.929	2.047	1	2.065	2.125	2.02	1	1	1	1	1	1
225	Megasphaera massiliensis	B	Enterococcus faecalis	B	2.37333e+08	1088750000	4	1	0.8	0.2	7.59467e+08	217750000	3.48779	0.542551	4	1	1	1	1	1	1	1.983	1.861	2.067	2.029	1.991	1.973	1	1.088	1	1	1	1
226	Megasphaera massiliensis	C	Enterococcus faecalis	C	2.62667e+08	1264000000	4	1	0.8	0.2	8.40533e+08	252800000	3.32489	0.521778	4	1	1	1	1	1	1	2.283	2.259	2.158	2.243	2.227	2.187	1	1	1.072	1	1	1
227	Megasphaera massiliensis	A	Enterococcus faecalis	A	264000000	9.62667e+08	4	4	0.9	0.1	950400000	3.85067e+08	2.46814	0.392371	9	1	1	1	1	1	2.453	1.819	1.813	1.764	1.931	1.935	1.932	1	1	1	1	1	1.806
228	Megasphaera massiliensis	B	Enterococcus faecalis	B	2.37333e+08	1088750000	4	4	0.9	0.1	854400000	435500000	1.96188	0.292673	9	1	1	1	1	1	2.533	2.089	1.968	2.05	2.096	2.095	1.786	1.169	1	1.185	1.083	1.198	2.047
229	Megasphaera massiliensis	C	Enterococcus faecalis	C	2.62667e+08	1264000000	4	4	0.9	0.1	945600000	505600000	1.87025	0.2719	9	1	1	1	1	1	1	1.716	1.889	1.898	1.859	1.804	1.905	1.013	1.542	1.398	1.425	1.422	1.298
230	Megasphaera massiliensis	A	Enterococcus faecalis	A	264000000	9.62667e+08	4	4	0.8	0.2	844800000	7.70133e+08	1.09695	0.040188	4	1	1	1	1	1	1	1.969	1.818	2.109	1.842	1.882	2	1.025	1	1.396	1.236	1	1.107
231	Megasphaera massiliensis	B	Enterococcus faecalis	B	2.37333e+08	1088750000	4	4	0.8	0.2	7.59467e+08	871000000	0.871948	-0.0595094	4	1	1	1	1	1	1	2.005	2.009	2.029	1.892	2.008	1.983	1.531	1.566	1.551	1.529	1.532	1.57
232	Megasphaera massiliensis	C	Enterococcus faecalis	C	2.62667e+08	1264000000	4	4	0.8	0.2	8.40533e+08	1011200000	0.831224	-0.0802821	4	2.489	2.504	2.474	2.412	2.442	2.419	1.909	1.911	1.965	1.886	1.821	1.898	1.892	1.957	1.793	1.825	1.789	1.666
233	Megasphaera massiliensis	A	Enterococcus faecalis	A	264000000	9.62667e+08	4	4	0.75	0.25	792000000	9.62667e+08	0.822715	-0.0847508	3	1	1	1	1	1	1	1.712	1.907	1.961	1.828	1.787	1.833	1.319	1.362	1.372	1.438	1.446	1.356
234	Megasphaera massiliensis	B	Enterococcus faecalis	B	2.37333e+08	1088750000	4	4	0.75	0.25	712000000	1088750000	0.653961	-0.184448	3	1	2.434	1	1	1	1	1.985	1.902	2.028	1.943	1.865	2.087	1.563	1.594	1.714	1.613	1.627	1.124
235	Megasphaera massiliensis	C	Enterococcus faecalis	C	2.62667e+08	1264000000	4	4	0.75	0.25	788000000	1264000000	0.623418	-0.205221	3	2.446	2.493	2.422	2.442	2.509	2.496	1.752	1.894	1.691	1.787	1.77	1.861	1.892	1.874	1.929	1.799	1.841	1.898
236	Megasphaera massiliensis	A	Enterococcus faecalis	A	264000000	9.62667e+08	4	4	0.625	0.375	660000000	1444000000	0.457064	-0.340023	1.66667	2.263	2.261	1	1	1	2.261	1.803	1.782	1.688	1.873	1.72	1.765	1.602	1.576	1.525	1.513	1.596	1.695
237	Megasphaera massiliensis	B	Enterococcus faecalis	B	2.37333e+08	1088750000	4	4	0.625	0.375	5.93333e+08	1633125000	0.363312	-0.439721	1.66667	2.433	2.417	2.329	2.411	1	1	1.975	1.955	1.844	1.778	1.962	1.883	1.868	1.85	1.794	1.709	1.712	1.663
238	Megasphaera massiliensis	C	Enterococcus faecalis	C	2.62667e+08	1264000000	4	4	0.625	0.375	6.56667e+08	1896000000	0.346343	-0.460493	1.66667	2.533	2.564	2.409	2.494	2.491	1	1.786	1.785	1.626	1.647	1.747	1.461	1.98	1.991	2.018	1.954	1.961	1.844
239	Megasphaera massiliensis	A	Enterococcus faecalis	A	264000000	9.62667e+08	4	4	0.5	0.5	528000000	1.92533e+09	0.274238	-0.561872	1	1	1	2.399	2.385	2.444	2.386	1.349	1.738	1.765	1.759	1.704	1.716	1.748	1.498	1.812	1.643	1.727	1.74
240	Megasphaera massiliensis	B	Enterococcus faecalis	B	2.37333e+08	1088750000	4	4	0.5	0.5	4.74667e+08	2177500000	0.217987	-0.661569	1	2.514	2.442	2.399	2.481	2.465	2.431	1.829	1.85	1.662	1.892	1.866	1.786	1.887	1.895	1.831	1.888	1.885	1.883
241	Megasphaera massiliensis	C	Enterococcus faecalis	C	2.62667e+08	1264000000	4	4	0.5	0.5	5.25333e+08	2528000000	0.207806	-0.682342	1	2.502	2.554	1	2.479	2.542	1	1.597	1.506	1.423	1.542	1.621	1.422	1.987	2.09	1.907	2.083	2.06	1.985
242	Megasphaera massiliensis	A	Enterococcus faecalis	A	264000000	9.62667e+08	4	4	0.375	0.625	396000000	2.40667e+09	0.164543	-0.783721	0.6	2.318	2.322	1	2.36	1	2.376	1.613	1.626	1.495	1.656	1.453	1.653	1.724	1.722	1.593	1.804	1.726	1.776
243	Megasphaera massiliensis	B	Enterococcus faecalis	B	2.37333e+08	1088750000	4	4	0.375	0.625	356000000	2721875000	0.130792	-0.883418	0.6	2.504	2.421	2.435	2.482	2.458	2.422	1.762	1.619	1.767	1.779	1.584	1.733	1.969	1.863	1.863	1.858	1.942	1.924
244	Megasphaera massiliensis	C	Enterococcus faecalis	C	2.62667e+08	1264000000	4	4	0.375	0.625	394000000	3160000000	0.124684	-0.904191	0.6	2.541	1	2.558	1	1	1	1.551	1.499	1.568	1.471	1.334	1.49	2.113	2.08	2.156	2.105	2.159	2.094
245	Megasphaera massiliensis	A	Enterococcus faecalis	A	264000000	9.62667e+08	4	4	0.25	0.75	264000000	2888000000	0.0914127	-1.03899	0.333333	1	1	1	1	1	1	1.37	1.39	1.102	1.568	1.339	1.297	1.742	1.779	1.745	1.745	1.808	1.79
246	Megasphaera massiliensis	B	Enterococcus faecalis	B	2.37333e+08	1088750000	4	4	0.25	0.75	2.37333e+08	3266250000	0.0726623	-1.13869	0.333333	1	1	2.502	2.385	2.537	2.483	1.476	1.498	1.56	1.587	1.641	1.659	1.867	1.953	2.078	1.921	2.029	1.986
247	Megasphaera massiliensis	C	Enterococcus faecalis	C	2.62667e+08	1264000000	4	4	0.25	0.75	2.62667e+08	3792000000	0.0692686	-1.15946	0.333333	1	1	1	1	1	1	1.252	1	1.161	1.137	1.182	1.224	2.176	2.067	2.062	2.107	2.144	2.083
248	Megasphaera massiliensis	A	Enterococcus faecalis	A	264000000	9.62667e+08	4	4	0.2	0.8	211200000	3.08053e+09	0.0685596	-1.16393	0.25	1	1	1	1	1	1	1	1.246	1	1.239	1.196	1.273	1.853	1.806	1.807	1.669	1.595	1.812
249	Megasphaera massiliensis	B	Enterococcus faecalis	B	2.37333e+08	1088750000	4	4	0.2	0.8	1.89867e+08	3484000000	0.0544967	-1.26363	0.25	1	1	1	2.453	1	2.477	1.434	1.286	1.103	1.708	1.444	1.559	1.982	1.993	1.778	1.963	1.995	1.963
250	Megasphaera massiliensis	C	Enterococcus faecalis	C	2.62667e+08	1264000000	4	4	0.2	0.8	2.10133e+08	4044800000	0.0519515	-1.2844	0.25	1	1	1	1	1	1	1.18	1	1	1	1	1.12	2.077	2.144	2.085	2.084	2.097	2.144
251	Megasphaera massiliensis	A	Enterococcus faecalis	A	264000000	9.62667e+08	4	4	0.1	0.9	105600000	3465600000	0.0304709	-1.51611	0.111111	1	1	1	1	1	1	1.085	1	1	1.273	1.372	1.216	1.826	1.995	1.654	1.845	1.877	2.001
252	Megasphaera massiliensis	B	Enterococcus faecalis	B	2.37333e+08	1088750000	4	4	0.1	0.9	9.49333e+07	3919500000	0.0242208	-1.61581	0.111111	1	1	1	1	1	1	1	1	1	1.147	1	1	2.105	2.086	2.03	2.102	2.159	2.1
253	Megasphaera massiliensis	C	Enterococcus faecalis	C	2.62667e+08	1264000000	4	4	0.1	0.9	1.05067e+08	4550400000	0.0230895	-1.63658	0.111111	1	1	1	1	1	1	1	1	1	1	1	1	2.134	2.134	2.206	2.195	2.205	2.227
254	Bifidobacterium breve	A	Escherichia coli	A	1850000000	7.66667e+08	1	1	0.9	0.1	1665000000	7.66667e+07	21.7174	1.33681	9	1	1	1	1	1	1	2.039	2.074	2.074	2.08	1.793	2.066	1.203	1.385	1.386	1.299	1.138	1.403
255	Bifidobacterium breve	B	Escherichia coli	B	1780000000	7.53333e+08	1	1	0.9	0.1	1602000000	7.53333e+07	21.2655	1.32768	9	1	1	1	1	1	1	2.107	2.108	2.166	1.93	2.212	2.105	1.056	1.222	1.19	1	1.212	1.146
256	Bifidobacterium breve	C	Escherichia coli	C	2.17667e+09	1.23333e+09	1	1	0.9	0.1	1959000000	1.23333e+08	15.8838	1.20095	9	1	2.435	1	1	1	1	2.139	2.085	2.123	2.018	2.11	2.064	1.28	1.507	1.156	1.234	1.335	1.479
257	Bifidobacterium breve	A	Escherichia coli	A	1850000000	7.66667e+08	1	1	0.8	0.2	1480000000	1.53333e+08	9.65217	0.984625	4	2.428	1	1	2.416	2.469	1	2.041	2.129	2.047	2.07	2.067	2.066	1.544	1.466	1.419	1.591	1.668	1.428
258	Bifidobacterium breve	B	Escherichia coli	B	1780000000	7.53333e+08	1	1	0.8	0.2	1424000000	1.50667e+08	9.45133	0.975493	4	1	1	1	1	1	1	2.101	2.124	2.15	2.125	2.149	2.172	1.503	1.338	1.347	1.418	1.386	1.386
259	Bifidobacterium breve	C	Escherichia coli	C	2.17667e+09	1.23333e+09	1	1	0.8	0.2	1.74133e+09	2.46667e+08	7.05946	0.848771	4	1	2.469	2.437	2.469	2.405	1	1.955	1.996	2.059	2.106	2.015	1.933	1.463	1.663	1.547	1.667	1.531	1.495
260	Bifidobacterium breve	A	Escherichia coli	A	1850000000	7.66667e+08	1	1	0.75	0.25	1387500000	1.91667e+08	7.23913	0.859686	3	2.388	2.415	2.486	2.393	2.485	2.494	2.084	2.031	2.129	2.078	2.056	2.064	1.526	1.539	1.567	1.506	1.718	1.611
261	Bifidobacterium breve	B	Escherichia coli	B	1780000000	7.53333e+08	1	1	0.75	0.25	1335000000	1.88333e+08	7.0885	0.850554	3	1	1	1	1	1	1	2.124	2.122	2.054	2.475	2.111	2.193	1.418	1.385	1.359	1.561	1.435	1.425
262	Bifidobacterium breve	C	Escherichia coli	C	2.17667e+09	1.23333e+09	1	1	0.75	0.25	1632500000	3.08333e+08	5.29459	0.723833	3	1	1	2.437	2.466	2.392	2.527	2.111	1.828	1.953	2.048	1.945	1.992	1.416	1.416	1.686	1.699	1.627	1.706
263	Bifidobacterium breve	A	Escherichia coli	A	1850000000	7.66667e+08	1	1	0.625	0.375	1156250000	287500000	4.02174	0.604414	1.66667	2.554	2.595	2.528	2.601	2.578	2.528	1.798	1.846	1.87	1.908	1.84	1.816	2.083	1.97	1.925	2.006	2.037	2.057
264	Bifidobacterium breve	B	Escherichia coli	B	1780000000	7.53333e+08	1	1	0.625	0.375	1112500000	282500000	3.93805	0.595282	1.66667	2.551	2.628	2.555	2.43	2.589	2.582	1.929	1.987	1.837	1.903	1.985	1.965	1.88	2.032	1.922	1.829	2.078	1.996
265	Bifidobacterium breve	C	Escherichia coli	C	2.17667e+09	1.23333e+09	1	1	0.625	0.375	1.36042e+09	462500000	2.94144	0.46856	1.66667	2.697	2.59	2.622	2.619	2.62	2.636	1.997	1.894	1.986	1.944	1.821	1.896	2.108	2.112	2.11	2.135	2.008	2.101
266	Bifidobacterium breve	A	Escherichia coli	A	1850000000	7.66667e+08	1	1	0.5	0.5	925000000	3.83333e+08	2.41304	0.382565	1	2.611	2.59	2.603	2.557	2.591	2.597	1.777	1.847	1.881	1.672	1.706	1.803	2.089	2.081	2.063	2.054	2.196	2.109
267	Bifidobacterium breve	B	Escherichia coli	B	1780000000	7.53333e+08	1	1	0.5	0.5	890000000	3.76667e+08	2.36283	0.373433	1	2.61	2.645	2.644	2.655	2.632	2.579	1.956	1.858	1.931	1.879	1.899	1.929	2.105	2.049	2.016	2.095	2.062	2.044
268	Bifidobacterium breve	C	Escherichia coli	C	2.17667e+09	1.23333e+09	1	1	0.5	0.5	1.08833e+09	6.16667e+08	1.76486	0.246711	1	2.633	2.599	2.616	2.6	2.635	2.684	1.771	1.756	1.626	1.78	1.83	1.753	2.132	2.156	2.113	2.1	2.159	2.186
269	Bifidobacterium breve	A	Escherichia coli	A	1850000000	7.66667e+08	1	1	0.375	0.625	693750000	4.79167e+08	1.44783	0.160716	0.6	2.541	2.647	2.608	2.59	2.626	2.651	1.731	1.729	1.73	1.725	1.746	1.736	2.031	2.105	2.098	2.036	2.08	2.096
270	Bifidobacterium breve	B	Escherichia coli	B	1780000000	7.53333e+08	1	1	0.375	0.625	667500000	4.70833e+08	1.4177	0.151584	0.6	2.655	2.634	2.692	2.641	2.65	2.631	1.841	1.758	1.865	1.816	1.8	1.827	2.062	2.164	2.113	2.115	2.089	2.12
271	Bifidobacterium breve	C	Escherichia coli	C	2.17667e+09	1.23333e+09	1	1	0.375	0.625	816250000	7.70833e+08	1.05892	0.0248627	0.6	2.675	2.596	2.64	2.646	2.654	2.536	1.739	1.655	1.573	1.751	1.757	1.67	2.25	2.121	2.163	2.141	2.144	2.112
272	Bifidobacterium breve	A	Escherichia coli	A	1850000000	7.66667e+08	1	1	0.25	0.75	462500000	575000000	0.804348	-0.0945561	0.333333	2.611	2.59	2.603	2.557	2.591	2.597	1.777	1.847	1.881	1.672	1.706	1.803	2.089	2.081	2.063	2.054	2.196	2.109
273	Bifidobacterium breve	B	Escherichia coli	B	1780000000	7.53333e+08	1	1	0.25	0.75	445000000	565000000	0.787611	-0.103688	0.333333	2.61	2.645	2.644	2.655	2.632	2.579	1.956	1.816	1.931	1.879	1.899	1.929	2.105	2.049	2.016	2.095	2.062	2.044
274	Bifidobacterium breve	C	Escherichia coli	C	2.17667e+09	1.23333e+09	1	1	0.25	0.75	5.44167e+08	925000000	0.588288	-0.23041	0.333333	2.633	2.599	2.616	2.6	2.635	2.684	1.771	1.756	1.626	1.78	1.83	1.753	2.132	2.156	2.113	2.1	2.159	2.186
275	Bifidobacterium breve	A	Escherichia coli	A	1850000000	7.66667e+08	1	1	0.2	0.8	370000000	6.13333e+08	0.603261	-0.219495	0.25	2.541	2.647	2.608	2.59	2.626	2.651	1.731	1.729	1.73	1.725	1.746	1.736	2.031	2.105	2.098	2.036	2.036	2.096
276	Bifidobacterium breve	B	Escherichia coli	B	1780000000	7.53333e+08	1	1	0.2	0.8	356000000	6.02667e+08	0.590708	-0.228627	0.25	2.655	2.634	2.692	2.641	2.65	2.631	1.841	1.758	1.865	1.816	1.8	1.827	2.062	2.164	2.113	2.115	2.089	2.12
277	Bifidobacterium breve	C	Escherichia coli	C	2.17667e+09	1.23333e+09	1	1	0.2	0.8	4.35333e+08	9.86667e+08	0.441216	-0.355349	0.25	2.675	2.596	2.64	2.646	2.654	2.536	1.739	1.655	1.573	1.751	1.757	1.67	2.25	2.121	2.163	2.141	2.144	2.112
278	Bifidobacterium breve	A	Escherichia coli	A	1850000000	7.66667e+08	1	1	0.1	0.9	185000000	690000000	0.268116	-0.571677	0.111111	1	1	1	2.558	1	1	1.477	1.369	1	1.607	1.489	1.315	2.205	2.154	2.109	2.144	2.173	2.103
279	Bifidobacterium breve	B	Escherichia coli	B	1780000000	7.53333e+08	1	1	0.1	0.9	178000000	678000000	0.262537	-0.58081	0.111111	2.625	1	1	1	1	1	1.614	1.482	1.446	1.443	1	1.451	2.179	2.129	2.103	2.214	2.237	2.183
280	Bifidobacterium breve	C	Escherichia coli	C	2.17667e+09	1.23333e+09	1	1	0.1	0.9	2.17667e+08	1110000000	0.196096	-0.707531	0.111111	1	1	1	1	1	1	1	1	1.465	1	1.511	1.322	2.216	2.204	2.123	2.238	2.17	2.209
281	Bifidobacterium breve	A	Escherichia coli	A	1850000000	7.66667e+08	1	2	0.1	0.9	185000000	1380000000	0.134058	-0.872707	0.111111	1	1	1	2.449	1	1	1.453	1	1.391	1.708	1.202	1.353	1.883	1	1.76	1.915	1.754	1.838
282	Bifidobacterium breve	B	Escherichia coli	B	1780000000	7.53333e+08	1	2	0.1	0.9	178000000	1356000000	0.131268	-0.88184	0.111111	1	1	1	1	1	1	1	1	1	1.304	1	1	1	2.065	2.202	2.158	2.141	2.185
283	Bifidobacterium breve	C	Escherichia coli	C	2.17667e+09	1.23333e+09	1	2	0.1	0.9	2.17667e+08	2220000000	0.098048	-1.00856	0.111111	1	1	1	1	1	1	1.323	1.346	1.364	1	1.276	1	2.057	2.066	2.1	2.24	2.184	2.088
284	Bifidobacterium breve	A	Staphylococcus aureus	A	1850000000	228000000	1	1	0.9	0.1	1665000000	22800000	73.0263	1.86348	9	1	1	1	1	1	1	1.152	1.87	1.466	1.695	1.647	1.67	1	1	1	1	1	1
285	Bifidobacterium breve	B	Staphylococcus aureus	B	1780000000	415500000	1	1	0.9	0.1	1602000000	41550000	38.556	1.58609	9	1	1	1	1	1	1	1.889	1.977	1.703	1.907	1.842	1.73	1.134	1.36	1.103	1.327	1.34	1.436
286	Bifidobacterium breve	C	Staphylococcus aureus	C	2.17667e+09	348500000	1	1	0.9	0.1	1959000000	34850000	56.2123	1.74983	9	1	1	1	1	1	1	1.724	1.739	1.418	1.81	1.874	1.609	1	1	1	1.314	1.23	1.084
287	Bifidobacterium breve	A	Staphylococcus aureus	A	1850000000	228000000	1	1	0.8	0.2	1480000000	45600000	32.4561	1.5113	4	1	1	1	1	1	2.448	1.457	1.268	1.329	1	1.364	1.861	1.184	1	1.067	1	1.04	1.571
288	Bifidobacterium breve	B	Staphylococcus aureus	B	1780000000	415500000	1	1	0.8	0.2	1424000000	83100000	17.136	1.23391	4	1	1	1	1	1	1	1.435	1.348	1.259	1.658	1.23	1.201	1.353	1	1	1.577	1	1
289	Bifidobacterium breve	C	Staphylococcus aureus	C	2.17667e+09	348500000	1	1	0.8	0.2	1.74133e+09	69700000	24.9833	1.39765	4	1	1	1.443	1	1	2.198	1.276	1.123	1.748	1.678	1	1.551	1.085	1.256	1.654	1.408	1.295	1.645
290	Bifidobacterium breve	A	Staphylococcus aureus	A	1850000000	228000000	1	1	0.75	0.25	1387500000	57000000	24.3421	1.38636	3	1	1	1	1	1	1	1.367	1.796	1.547	1.649	1.693	1.456	1.266	1.438	1.406	1.401	1.234	1
291	Bifidobacterium breve	B	Staphylococcus aureus	B	1780000000	415500000	1	1	0.75	0.25	1335000000	103875000	12.852	1.10897	3	2.157	2.545	1	2.446	1	2.425	1.588	1.89	1.587	1.683	1.732	1.557	1.601	1.836	1.327	1.663	1.529	1.701
292	Bifidobacterium breve	C	Staphylococcus aureus	C	2.17667e+09	348500000	1	1	0.75	0.25	1632500000	87125000	18.7374	1.27271	3	1	1	1	1	1	1	1.544	1.213	1.407	1.49	1.865	1.455	1.293	1.57	1.577	1.426	1.751	1.592
293	Bifidobacterium breve	A	Staphylococcus aureus	A	1850000000	228000000	1	1	0.625	0.375	1156250000	85500000	13.5234	1.13109	1.66667	1	2.327	1	1	1	1	1.244	1.789	1.137	1.546	1.308	1.855	1	1.574	1.086	1	1.157	1.499
294	Bifidobacterium breve	B	Staphylococcus aureus	B	1780000000	415500000	1	1	0.625	0.375	1112500000	155812500	7.13999	0.853698	1.66667	2.172	2.436	2.452	2.362	2.336	2.276	1.505	1.52	1.793	1.617	1.593	1.65	1.681	1.852	1.811	1.714	1.817	1.754
295	Bifidobacterium breve	C	Staphylococcus aureus	C	2.17667e+09	348500000	1	1	0.625	0.375	1.36042e+09	130687500	10.4097	1.01744	1.66667	1	1	1	1	1	1	1.46	1.067	1.154	1.325	1.536	1.154	1.739	1.464	1.574	1.819	1.757	1.714
296	Bifidobacterium breve	A	Staphylococcus aureus	A	1850000000	228000000	1	1	0.5	0.5	925000000	114000000	8.11404	0.909237	1	1	1	1	2.341	2.295	2.243	1.403	1.461	1.529	1.743	1.667	1.623	1.491	1.289	1.503	1.692	1.696	1.574
297	Bifidobacterium breve	B	Staphylococcus aureus	B	1780000000	415500000	1	1	0.5	0.5	890000000	207750000	4.284	0.631849	1	2.467	2.454	2.49	2.498	2.461	2.604	1.76	1.753	1.76	1.836	1.788	1.938	1.804	1.809	2	1.916	1.9	2.017
298	Bifidobacterium breve	C	Staphylococcus aureus	C	2.17667e+09	348500000	1	1	0.5	0.5	1.08833e+09	174250000	6.24582	0.795589	1	2.36	2.328	2.268	1	1	2.125	1.594	1.626	1.575	1.503	1.499	1.578	1.828	1.921	1.785	1.742	1.736	1.66
299	Bifidobacterium breve	A	Staphylococcus aureus	A	1850000000	228000000	1	1	0.375	0.625	693750000	142500000	4.86842	0.687388	0.6	1	1	1	2.192	1	1	1.436	1.455	1.452	1.533	1.502	1.425	1.764	1.836	1.667	1.683	1.962	1.81
300	Bifidobacterium breve	B	Staphylococcus aureus	B	1780000000	415500000	1	1	0.375	0.625	667500000	259687500	2.5704	0.41	0.6	1	2.338	2.453	2.452	2.356	2.467	1.43	1.54	1.652	1.512	1.536	1.615	1.887	1.977	1.936	1.937	1.802	1.956
301	Bifidobacterium breve	C	Staphylococcus aureus	C	2.17667e+09	348500000	1	1	0.375	0.625	816250000	217812500	3.74749	0.57374	0.6	2.324	2.397	2.411	2.275	2.248	2.249	1.564	1.628	1.566	1.545	1.515	1.554	1.92	2.006	1.981	1.978	1.915	1.926
302	Bifidobacterium breve	A	Staphylococcus aureus	A	1850000000	228000000	1	1	0.25	0.75	462500000	171000000	2.70468	0.432116	0.333333	1	1	1	1	1	1	1.365	1.319	1.145	1.458	1.166	1.401	1.953	1.921	1.925	1.995	1.569	1.647
303	Bifidobacterium breve	B	Staphylococcus aureus	B	1780000000	415500000	1	1	0.25	0.75	445000000	311625000	1.428	0.154728	0.333333	1	1	1	1	1	1	1.489	1.418	1.409	1.339	1.408	1.391	1.959	2.091	1.991	2.047	1.974	2.062
304	Bifidobacterium breve	C	Staphylococcus aureus	C	2.17667e+09	348500000	1	1	0.25	0.75	5.44167e+08	261375000	2.08194	0.318468	0.333333	1	1	1	2.423	2.357	1	1.41	1.346	1.485	1.561	1.576	1.373	1.982	2.097	1.919	2.04	1.92	1.803
305	Bifidobacterium breve	A	Staphylococcus aureus	A	1850000000	228000000	1	1	0.2	0.8	370000000	182400000	2.02851	0.307177	0.25	1	1	1	1	1	1	1.29	1.099	1.367	1.194	1	1.269	1.796	1.773	1.865	1.875	1.718	1.886
306	Bifidobacterium breve	B	Staphylococcus aureus	B	1780000000	415500000	1	1	0.2	0.8	356000000	332400000	1.071	0.029789	0.25	1	1	1	1	1	1	1.273	1.376	1.304	1.462	1	1.299	1.827	1.852	2.113	1.96	1.701	2.035
307	Bifidobacterium breve	C	Staphylococcus aureus	C	2.17667e+09	348500000	1	1	0.2	0.8	4.35333e+08	278800000	1.56145	0.193529	0.25	1	1	1	1	1	1	1.278	1.138	1.109	1.262	1.133	1.179	1.899	2.124	1.951	1.729	2.013	1.747
308	Bifidobacterium breve	A	Staphylococcus aureus	A	1850000000	228000000	1	1	0.1	0.9	185000000	205200000	0.901559	-0.0450056	0.111111	1	1	1	1	1	1	1	1	1	1.347	1.212	1.177	1.924	1.853	1.496	1.545	1.448	1.706
309	Bifidobacterium breve	B	Staphylococcus aureus	B	1780000000	415500000	1	1	0.1	0.9	178000000	373950000	0.475999	-0.322394	0.111111	1	1	1	1	1	1	1	1	1.209	1.121	1	1	1.794	1.963	1.935	1.936	1.826	1.77
310	Bifidobacterium breve	C	Staphylococcus aureus	C	2.17667e+09	348500000	1	1	0.1	0.9	2.17667e+08	313650000	0.693979	-0.158653	0.111111	1	1	1	1	1	1	1.111	1.173	1.131	1.331	1.189	1.228	1.795	1.745	1.444	1.706	1.908	1.556
311	Bifidobacterium breve	A	Staphylococcus aureus	A	1850000000	228000000	1	4	0.1	0.9	185000000	820800000	0.22539	-0.647066	0.111111	1	1	1	1	2.478	1	1.33	1	1.4	1.195	1.588	1.427	1.952	1.863	1.923	2.057	2.097	1.955
312	Bifidobacterium breve	B	Staphylococcus aureus	B	1780000000	415500000	1	4	0.1	0.9	178000000	1495800000	0.119	-0.924454	0.111111	1	1	1	1	1	1	1.228	1	1.171	1	1	1	2.213	2.186	2.162	1	2.097	2.097
313	Bifidobacterium breve	C	Staphylococcus aureus	C	2.17667e+09	348500000	1	4	0.1	0.9	2.17667e+08	1254600000	0.173495	-0.760713	0.111111	1	1	1	1	1	1	1.469	1.412	1.146	1.453	1.408	1.314	2.081	2.153	2.041	2.077	2.141	2.075
314	Parabacteroides distasonis	A	Salmonella	A	1.65833e+09	9.15111e+08	1	1	0.9	0.1	1492500000	9.15111e+07	16.3095	1.21244	9	1	1	1	1	1	1	2.449	2.472	2.518	2.415	2.418	2.439	1	1	1	1	1	1
315	Parabacteroides distasonis	B	Salmonella	B	1204000000	1.26333e+09	1	1	0.9	0.1	1083600000	1.26333e+08	8.57731	0.933351	9	1	1	1	1	1	1	2.338	2.383	2.468	2.439	2.445	2.418	1	1	1	1	1	1
316	Parabacteroides distasonis	C	Salmonella	C	1446000000	3114000000	1	1	0.9	0.1	1301400000	311400000	4.17919	0.621092	9	1	1	1	1	1	1	2.434	2.431	2.417	2.459	2.446	2.368	1	1	1	1	1	1
317	Parabacteroides distasonis	A	Salmonella	A	1.65833e+09	9.15111e+08	1	1	0.8	0.2	1.32667e+09	1.83022e+08	7.24866	0.860258	4	1	1	1	1	1	1	2.392	2.416	2.408	2.467	2.373	2.416	1	1	1	1	1	1.129
318	Parabacteroides distasonis	B	Salmonella	B	1204000000	1.26333e+09	1	1	0.8	0.2	963200000	2.52667e+08	3.81214	0.581169	4	1	1	1	1	1	1	2.393	2.366	2.305	2.44	2.3	2.356	1	1	1	1	1.104	1
319	Parabacteroides distasonis	C	Salmonella	C	1446000000	3114000000	1	1	0.8	0.2	1156800000	622800000	1.85742	0.26891	4	1	1	1	1	1	1	2.277	2.439	2.323	2.297	2.344	2.314	1.089	1	1	1	1	1
320	Parabacteroides distasonis	A	Salmonella	A	1.65833e+09	9.15111e+08	1	1	0.75	0.25	1243750000	2.28778e+08	5.4365	0.735319	3	1	1	1	1	1	1	2.397	2.355	2.418	2.362	2.417	2.411	1	1	1	1	1	1
321	Parabacteroides distasonis	B	Salmonella	B	1204000000	1.26333e+09	1	1	0.75	0.25	903000000	3.15833e+08	2.8591	0.45623	3	1	1	1	1	1	1	2.41	2.301	2.37	2.364	2.366	2.268	1.023	1	1.172	1	1.104	1.165
322	Parabacteroides distasonis	C	Salmonella	C	1446000000	3114000000	1	1	0.75	0.25	1084500000	778500000	1.39306	0.143971	3	1	1	1	1	1	1	2.315	2.377	2.324	2.378	2.384	2.378	1	1	1	1	1	1.106
323	Parabacteroides distasonis	A	Salmonella	A	1.65833e+09	9.15111e+08	1	1	0.625	0.375	1.03646e+09	3.43167e+08	3.02028	0.480047	1.66667	1	1	1	1	1	1	2.379	2.419	2.366	2.372	2.437	2.361	1.366	1.412	1.375	1.352	1.485	1.065
324	Parabacteroides distasonis	B	Salmonella	B	1204000000	1.26333e+09	1	1	0.625	0.375	752500000	473750000	1.58839	0.200957	1.66667	1	1	1	1	1	1	2.263	2.247	2.244	2.267	2.276	2.296	1.089	1.329	1.344	1.14	1.332	1.312
325	Parabacteroides distasonis	C	Salmonella	C	1446000000	3114000000	1	1	0.625	0.375	903750000	1167750000	0.773924	-0.111302	1.66667	1	1	1	1	1	1	2.302	2.373	2.361	2.412	2.263	2.35	1.199	1.297	1.345	1.431	1.368	1.302
326	Parabacteroides distasonis	A	Salmonella	A	1.65833e+09	9.15111e+08	1	1	0.5	0.5	8.29167e+08	4.57556e+08	1.81217	0.258198	1	2.618	2.686	2.625	2.624	2.627	2.71	2.295	2.305	2.24	2.32	2.252	2.273	1.644	1.679	1.589	1.689	1.59	1.684
327	Parabacteroides distasonis	B	Salmonella	B	1204000000	1.26333e+09	1	1	0.5	0.5	602000000	6.31667e+08	0.953034	-0.0208915	1	1	2.479	2.536	1	2.593	1	2.123	2.117	2.262	2.091	2.261	2.29	1.456	1.569	1.521	1.417	1.512	1.472
328	Parabacteroides distasonis	C	Salmonella	C	1446000000	3114000000	1	1	0.5	0.5	723000000	1557000000	0.464355	-0.33315	1	1	1	1	2.583	1	2.603	2.232	2.203	2.171	2.243	2.371	2.201	1.464	1.472	1.507	1.557	1.355	1.538
329	Parabacteroides distasonis	A	Salmonella	A	1.65833e+09	9.15111e+08	1	1	0.375	0.625	621875000	5.71944e+08	1.0873	0.0363493	0.6	2.568	2.565	2.578	2.517	2.579	2.601	2.087	2.053	2.214	2.103	2.13	2.183	1.734	1.798	1.675	1.695	1.895	1.81
330	Parabacteroides distasonis	B	Salmonella	B	1204000000	1.26333e+09	1	1	0.375	0.625	451500000	7.89583e+08	0.571821	-0.24274	0.6	2.531	2.654	2.622	2.535	2.634	2.488	2.112	2.161	2.045	2.08	2.218	2.086	1.766	1.686	1.693	1.666	1.604	1.662
331	Parabacteroides distasonis	C	Salmonella	C	1446000000	3114000000	1	1	0.375	0.625	542250000	1946250000	0.278613	-0.554999	0.6	2.614	2.613	2.605	2.678	2.592	2.636	1.976	2.052	2.092	2.043	2.065	2.154	1.746	1.657	1.682	1.741	1.681	1.64
332	Parabacteroides distasonis	A	Salmonella	A	1.65833e+09	9.15111e+08	1	1	0.25	0.75	4.14583e+08	6.86333e+08	0.604055	-0.218923	0.333333	2.593	2.547	2.534	2.536	2.528	2.58	2.074	1.912	1.938	2.016	1.919	2.016	1.875	1.954	1.841	1.901	1.806	1.866
333	Parabacteroides distasonis	B	Salmonella	B	1204000000	1.26333e+09	1	1	0.25	0.75	301000000	947500000	0.317678	-0.498013	0.333333	2.433	2.5	2.543	2.501	2.574	2.471	1.867	1.991	1.809	1.953	1.905	1.94	1.641	1.814	1.704	1.786	1.822	1.797
334	Parabacteroides distasonis	C	Salmonella	C	1446000000	3114000000	1	1	0.25	0.75	361500000	2335500000	0.154785	-0.810272	0.333333	2.587	2.599	2.501	2.523	2.539	2.61	1.999	2.005	2.011	1.903	1.969	2.054	1.711	1.711	1.714	1.722	1.756	1.805
335	Parabacteroides distasonis	A	Salmonella	A	1.65833e+09	9.15111e+08	1	1	0.2	0.8	3.31667e+08	7.32089e+08	0.453042	-0.343862	0.25	2.531	2.57	2.468	2.484	2.602	2.51	1.946	1.946	1.937	1.958	1.935	1.83	1.847	1.89	1.918	1.907	1.889	1.938
336	Parabacteroides distasonis	B	Salmonella	B	1204000000	1.26333e+09	1	1	0.2	0.8	240800000	1.01067e+09	0.238259	-0.622951	0.25	2.513	2.558	2.31	2.526	2.532	2.507	1.843	1.829	1.749	1.89	1.885	1.866	1.77	1.76	1.708	1.823	1.807	1.84
337	Parabacteroides distasonis	C	Salmonella	C	1446000000	3114000000	1	1	0.2	0.8	289200000	2491200000	0.116089	-0.93521	0.25	2.552	2.525	2.544	2.539	2.518	2.481	2.023	1.909	1.911	1.85	2.015	1.921	1.763	1.92	1.787	1.819	1.729	1.704
338	Parabacteroides distasonis	A	Salmonella	A	1.65833e+09	9.15111e+08	1	1	0.1	0.9	1.65833e+08	8.236e+08	0.201352	-0.696045	0.111111	2.449	2.528	2.509	2.487	2.515	2.499	1.586	1.659	1.543	1.562	1.652	1.576	2.026	1.979	2.04	1.989	2.05	2.002
339	Parabacteroides distasonis	B	Salmonella	B	1204000000	1.26333e+09	1	1	0.1	0.9	120400000	1137000000	0.105893	-0.975134	0.111111	2.555	2.527	2.418	2.511	2.464	2.492	1.665	1.655	1.543	1.661	1.652	1.576	1.895	1.909	1.828	1.966	1.902	1.908
340	Parabacteroides distasonis	C	Salmonella	C	1446000000	3114000000	1	1	0.1	0.9	144600000	2802600000	0.0515949	-1.28739	0.111111	2.432	2.459	2.451	2.461	2.505	2.437	1.658	1.607	1.745	1.723	1.813	1.727	1.863	1.928	1.879	1.88	1.932	1.971
341	Bifidobacterium breve	A	Clostridium sporogenes	A	1850000000	838375000	1	1	0.9	0.1	1665000000	83837500	19.8598	1.29798	9	1	1	1	1	1	1	2.009	1.928	1.901	2.02	2.06	1.982	1.071	1	1.19	1.167	1.254	1.24
342	Bifidobacterium breve	B	Clostridium sporogenes	B	1780000000	8.50182e+08	1	1	0.9	0.1	1602000000	8.50182e+07	18.843	1.27515	9	1	1	1	1	1	1	1.853	2.022	1.942	1.901	1.881	1.88	1.127	1.151	1.432	1.348	1.189	1.33
343	Bifidobacterium breve	C	Clostridium sporogenes	C	2.17667e+09	8.47444e+08	1	1	0.9	0.1	1959000000	8.47444e+07	23.1166	1.36392	9	1	1	1	1	1	1	2.087	2.023	2.011	1.977	2.066	2.09	1	1	1.086	1.049	1	1
344	Bifidobacterium breve	A	Clostridium sporogenes	A	1850000000	838375000	1	1	0.8	0.2	1480000000	167675000	8.8266	0.945793	4	2.539	1	2.559	2.389	2.576	2.546	1.897	1.99	2.016	1.949	2.024	1.838	1.706	1.359	1.629	1.561	1.531	1.619
345	Bifidobacterium breve	B	Clostridium sporogenes	B	1780000000	8.50182e+08	1	1	0.8	0.2	1424000000	1.70036e+08	8.37468	0.922968	4	2.465	1	2.368	2.538	1	2.504	1.846	1.635	1.81	1.881	1.816	1.87	1.611	1.448	1.509	1.831	1.49	1.735
346	Bifidobacterium breve	C	Clostridium sporogenes	C	2.17667e+09	8.47444e+08	1	1	0.8	0.2	1.74133e+09	1.69489e+08	10.274	1.01174	4	2.569	1	2.536	1	2.436	1	2.101	2.039	1.97	1.912	1.947	2.156	1.579	1.481	1.58	1.184	1.599	1.318
347	Bifidobacterium breve	A	Clostridium sporogenes	A	1850000000	838375000	1	1	0.75	0.25	1387500000	209593750	6.61995	0.820855	3	2.547	2.545	2.56	2.56	2.542	2.521	1.927	1.931	1.952	1.897	1.914	1.97	1.588	1.692	1.661	1.72	1.752	1.672
348	Bifidobacterium breve	B	Clostridium sporogenes	B	1780000000	8.50182e+08	1	1	0.75	0.25	1335000000	2.12545e+08	6.28101	0.798029	3	2.493	2.506	2.488	2.589	2.429	2.557	1.816	1.821	1.775	1.938	1.931	1.872	1.678	1.76	1.684	1.834	1.603	1.818
349	Bifidobacterium breve	C	Clostridium sporogenes	C	2.17667e+09	8.47444e+08	1	1	0.75	0.25	1632500000	2.11861e+08	7.70552	0.886802	3	2.544	2.521	1	2.484	2.514	2.551	2.045	2.002	1.973	1.978	1.979	1.958	1.533	1.528	1.47	1.655	1.583	1.762
350	Bifidobacterium breve	A	Clostridium sporogenes	A	1850000000	838375000	1	1	0.625	0.375	1156250000	314390625	3.67775	0.565582	1.66667	2.567	2.546	2.536	2.556	2.533	2.547	1.819	1.856	1.876	1.922	1.874	1.918	2.01	1.849	1.905	1.917	1.844	1.85
351	Bifidobacterium breve	B	Clostridium sporogenes	B	1780000000	8.50182e+08	1	1	0.625	0.375	1112500000	3.18818e+08	3.48945	0.542757	1.66667	2.564	2.521	2.521	2.507	2.53	2.56	1.776	1.702	1.764	1.787	1.716	1.859	1.994	1.953	1.984	1.901	1.972	1.957
352	Bifidobacterium breve	C	Clostridium sporogenes	C	2.17667e+09	8.47444e+08	1	1	0.625	0.375	1.36042e+09	3.17792e+08	4.28084	0.631529	1.66667	2.568	2.529	2.551	2.529	2.558	2.484	2.006	1.899	1.9	1.867	1.957	1.86	1.661	1.896	1.862	1.867	1.785	1.756
353	Bifidobacterium breve	A	Clostridium sporogenes	A	1850000000	838375000	1	1	0.5	0.5	925000000	419187500	2.20665	0.343733	1	2.477	2.555	2.503	2.515	2.543	2.534	1.667	1.707	1.801	1.698	1.775	1.832	1.934	2.046	1.987	2.047	1.995	2.016
354	Bifidobacterium breve	B	Clostridium sporogenes	B	1780000000	8.50182e+08	1	1	0.5	0.5	890000000	4.25091e+08	2.09367	0.320908	1	2.522	2.503	2.518	2.558	2.507	2.551	1.602	1.612	1.725	1.752	1.667	1.746	2.022	2.028	2.009	2.026	2.001	2.067
355	Bifidobacterium breve	C	Clostridium sporogenes	C	2.17667e+09	8.47444e+08	1	1	0.5	0.5	1.08833e+09	4.23722e+08	2.56851	0.409681	1	2.542	2.651	2.565	2.476	1	2.551	1.847	2.135	2.051	1.924	1.31	1.934	1.908	1.719	1.708	1.883	1.45	1.952
356	Bifidobacterium breve	A	Clostridium sporogenes	A	1850000000	838375000	1	1	0.375	0.625	693750000	523984375	1.32399	0.121885	0.6	2.557	2.526	2.485	1	2.565	2.581	1.532	1.636	1.663	1.446	1.745	1.73	2.089	2.066	1.938	2.05	2.077	2.089
357	Bifidobacterium breve	B	Clostridium sporogenes	B	1780000000	8.50182e+08	1	1	0.375	0.625	667500000	5.31364e+08	1.2562	0.0990594	0.6	1	2.468	2.445	1	1	1	1.388	1.56	1.553	1.439	1.442	1.337	2.053	1.994	1.99	2.011	2.078	2.005
358	Bifidobacterium breve	C	Clostridium sporogenes	C	2.17667e+09	8.47444e+08	1	1	0.375	0.625	816250000	5.29653e+08	1.5411	0.187832	0.6	2.548	2.491	2.526	2.55	2.542	2.578	1.747	1.664	1.722	1.938	1.749	1.964	1.975	1.974	2.026	1.9	2.01	1.982
359	Bifidobacterium breve	A	Clostridium sporogenes	A	1850000000	838375000	1	1	0.25	0.75	462500000	628781250	0.73555	-0.133388	0.333333	1	2.553	2.444	1	2.534	1	1.35	1.635	1.523	1.302	1.517	1.413	2.039	2.131	2.054	2.08	2.107	2.11
360	Bifidobacterium breve	B	Clostridium sporogenes	B	1780000000	8.50182e+08	1	1	0.25	0.75	445000000	6.37636e+08	0.69789	-0.156213	0.333333	1	1	1	1	1	1	1.181	1.396	1.222	1.064	1.244	1.363	1.996	2.011	2.11	2.091	2.016	1.996
361	Bifidobacterium breve	C	Clostridium sporogenes	C	2.17667e+09	8.47444e+08	1	1	0.25	0.75	5.44167e+08	6.35583e+08	0.856169	-0.0674406	0.333333	1	2.446	1	2.465	2.4	2.441	1.331	1.79	1	1.705	1.567	1.802	1.672	1.675	1	1.716	1.813	1.811
362	Bifidobacterium breve	A	Clostridium sporogenes	A	1850000000	838375000	1	1	0.2	0.8	370000000	670700000	0.551662	-0.258327	0.25	1	1	1	2.493	2.355	2.486	1	1.491	1.473	1.688	1.531	1.647	2.03	1.993	2.039	1.973	1.907	1.974
363	Bifidobacterium breve	B	Clostridium sporogenes	B	1780000000	8.50182e+08	1	1	0.2	0.8	356000000	6.80145e+08	0.523417	-0.281152	0.25	1	1	2.459	1	1	1	1.485	1.491	1.511	1.129	1.309	1.126	2.012	2.029	2.03	1.943	1.96	1.951
364	Bifidobacterium breve	C	Clostridium sporogenes	C	2.17667e+09	8.47444e+08	1	1	0.2	0.8	4.35333e+08	6.77956e+08	0.642127	-0.192379	0.25	2.345	2.367	1	2.485	2.457	1	1.542	1.53	1.357	1.862	1.604	1	1.838	1.829	1.961	1.853	1.926	1
365	Bifidobacterium breve	A	Clostridium sporogenes	A	1850000000	838375000	1	1	0.1	0.9	185000000	754537500	0.245183	-0.610509	0.111111	1	1	1	1	1	1	1	1	1.179	1.096	1	1	2.142	2.145	2.033	2.104	2.082	2.083
366	Bifidobacterium breve	B	Clostridium sporogenes	B	1780000000	8.50182e+08	1	1	0.1	0.9	178000000	7.65164e+08	0.23263	-0.633334	0.111111	1	1	1	1	1	1	1	1	1	1	1	1	2.13	2.069	2.012	2.05	2.119	2.109
367	Bifidobacterium breve	C	Clostridium sporogenes	C	2.17667e+09	8.47444e+08	1	1	0.1	0.9	2.17667e+08	762700000	0.28539	-0.544562	0.111111	1	2.48	1	1	1	1	1.488	1.567	1.077	1	1	1	2.14	2.043	2.025	2.045	1.874	2.11
368	Bifidobacterium breve	A	Clostridium sporogenes	A	1850000000	838375000	1	2	0.1	0.9	185000000	1509075000	0.122592	-0.911539	0.111111	1	1	1	1	1	1	1	1	1	1	1	1	2.164	2.18	2.116	1.846	2.174	1
369	Bifidobacterium breve	B	Clostridium sporogenes	B	1780000000	8.50182e+08	1	2	0.1	0.9	178000000	1.53033e+09	0.116315	-0.934364	0.111111	1	1	1	1	1	1	1	1	1	1	1	1	1	2.161	2.17	1.986	2.037	2.148
370	Bifidobacterium breve	C	Clostridium sporogenes	C	2.17667e+09	8.47444e+08	1	2	0.1	0.9	2.17667e+08	1525400000	0.142695	-0.845592	0.111111	1	1	1	1	1	1	1	1.105	1	1	1	1	2.169	2.121	2.26	2.169	2.262	2.137
371	Bifidobacterium breve	A	Enterococcus faecalis	A	1850000000	9.62667e+08	1	2	0.9	0.1	1665000000	1.92533e+08	8.64785	0.936908	9	1	1	1	1	1	1	1.744	2.045	2.105	2.136	1.991	1.976	1	1	1.176	1.199	1	1
372	Bifidobacterium breve	B	Enterococcus faecalis	B	1780000000	1088750000	1	2	0.9	0.1	1602000000	217750000	7.35706	0.866704	9	1	1	1	1	1	1	1.862	1.926	1.776	1.914	1.989	1.939	1	1.145	1	1	1	1
373	Bifidobacterium breve	C	Enterococcus faecalis	C	2.17667e+09	1264000000	1	2	0.9	0.1	1959000000	252800000	7.74921	0.889257	9	1	1	1	1	1	1	2.043	2.025	2.025	2.109	2.148	2.083	1	1	1	1	1.197
374	Bifidobacterium breve	A	Enterococcus faecalis	A	1850000000	9.62667e+08	1	2	0.8	0.2	1480000000	3.85067e+08	3.84349	0.584726	4	1	1	1	1	1	1	2.142	2.087	2.061	2.084	2.092	2.114	1.143	1	1.126	1.169	1.128	1.177
375	Bifidobacterium breve	B	Enterococcus faecalis	B	1780000000	1088750000	1	2	0.8	0.2	1424000000	435500000	3.2698	0.514522	4	1	1	1	1	1	1	1.644	1.908	1.979	2.016	2.007	2.004	1	1.236	1.155	1.449	1.246	1.076
376	Bifidobacterium breve	C	Enterococcus faecalis	C	2.17667e+09	1264000000	1	2	0.8	0.2	1.74133e+09	505600000	3.44409	0.537075	4	1	1	1	1	1	1	1.92	2.008	1	2.015	2.049	2.077	1.355	1.467	1	1.397	1.436	1.452
377	Bifidobacterium breve	A	Enterococcus faecalis	A	1850000000	9.62667e+08	1	4	0.9	0.1	1665000000	3.85067e+08	4.32393	0.635878	9	1	1	1	1	1	1	2.077	2.084	1.93	1.879	1.876	2.081	1.478	1.265	1	1	1.198	1.298
378	Bifidobacterium breve	B	Enterococcus faecalis	B	1780000000	1088750000	1	4	0.9	0.1	1602000000	435500000	3.67853	0.565674	9	1	1	1	1	1	1	1.49	1.325	1.696	1.721	1.684	2.07	1.303	1	1.079	1	1.466	1
379	Bifidobacterium breve	C	Enterococcus faecalis	C	2.17667e+09	1264000000	1	4	0.9	0.1	1959000000	505600000	3.8746	0.588227	9	1	1	1	1	1	2.42	1.901	1.973	1.835	1.925	1.993	1.94	1.394	1.179	1.505	1.305	1.393	1.535
380	Bifidobacterium breve	A	Enterococcus faecalis	A	1850000000	9.62667e+08	1	4	0.8	0.2	1480000000	7.70133e+08	1.92175	0.283696	4	1	1	1	2.565	1	1	1.729	1.748	1.623	2.008	1.786	1.686	1.235	1.301	1.352	1.571	1.278	1.221
381	Bifidobacterium breve	B	Enterococcus faecalis	B	1780000000	1088750000	1	4	0.8	0.2	1424000000	871000000	1.6349	0.213492	4	2.452	1	2.435	1	2.459	2.435	1.824	1.779	1.789	1.849	1.773	1.843	1.551	1.464	1.508	1.363	1.605	1.554
382	Bifidobacterium breve	C	Enterococcus faecalis	C	2.17667e+09	1264000000	1	4	0.8	0.2	1.74133e+09	1011200000	1.72205	0.236045	4	1	1	1	1	1	1	1.813	1.942	1.837	1.965	1.886	1.92	1.404	1.297	1.217	1.398	1.233	1.419
383	Bifidobacterium breve	A	Enterococcus faecalis	A	1850000000	9.62667e+08	1	4	0.75	0.25	1387500000	9.62667e+08	1.44131	0.158757	3	1	1	1	1	1	1	1.784	1.773	1.815	1.676	1.802	1.782	1.43	1.485	1.501	1.425	1.491	1.426
384	Bifidobacterium breve	B	Enterococcus faecalis	B	1780000000	1088750000	1	4	0.75	0.25	1335000000	1088750000	1.22618	0.0885531	3	2.456	2.436	2.5	2.514	2.481	2.521	1.778	2.014	1.898	1.827	1.785	2.051	1.76	1.521	1.608	1.683	1.61	1.518
385	Bifidobacterium breve	C	Enterococcus faecalis	C	2.17667e+09	1264000000	1	4	0.75	0.25	1632500000	1264000000	1.29153	0.111106	3	1	1	2.527	2.425	1	1	1.866	1.876	1.924	1.77	1.512	1.806	1.461	1.318	1.519	1.533	1.284	1.412
386	Bifidobacterium breve	A	Enterococcus faecalis	A	1850000000	9.62667e+08	1	4	0.625	0.375	1156250000	1444000000	0.800727	-0.0965154	1.66667	2.37	1	2.427	2.461	2.436	2.426	1.535	1.764	1.744	1.742	1.743	1.771	1.588	1.439	1.622	1.711	1.563	1.617
387	Bifidobacterium breve	B	Enterococcus faecalis	B	1780000000	1088750000	1	4	0.625	0.375	1112500000	1633125000	0.681209	-0.166719	1.66667	2.442	2.582	2.369	2.584	2.353	2.448	1.701	1.733	1.691	1.806	1.514	1.77	1.772	1.948	1.633	1.859	1.741	1.733
388	Bifidobacterium breve	C	Enterococcus faecalis	C	2.17667e+09	1264000000	1	4	0.625	0.375	1.36042e+09	1896000000	0.717519	-0.144166	1.66667	2.476	2.379	2.489	2.44	2.44	1	1.937	1.845	1.833	1.894	1.753	1.355	1.817	1.571	1.764	1.675	1.664	1.345
389	Bifidobacterium breve	A	Enterococcus faecalis	A	1850000000	9.62667e+08	1	4	0.5	0.5	925000000	1.92533e+09	0.480436	-0.318364	1	1	2.403	2.388	1	1	1	1	1.649	1.787	1.583	1.517	1.631	1	1.66	1.718	1.477	1.4	1.468
390	Bifidobacterium breve	B	Enterococcus faecalis	B	1780000000	1088750000	1	4	0.5	0.5	890000000	2177500000	0.408726	-0.388568	1	2.541	2.426	2.437	2.48	1	1	1.586	1.53	1.65	1.596	1.393	1.49	1.84	1.811	1.764	1.801	1.731	1.794
391	Bifidobacterium breve	C	Enterococcus faecalis	C	2.17667e+09	1264000000	1	4	0.5	0.5	1.08833e+09	2528000000	0.430512	-0.366015	1	2.442	2.464	2.379	1	2.565	2.441	1.722	1.632	1.508	1.683	1.694	1.635	1.839	1.771	1.655	1.452	1.971	1.824
392	Bifidobacterium breve	A	Enterococcus faecalis	A	1850000000	9.62667e+08	1	4	0.375	0.625	693750000	2.40667e+09	0.288262	-0.540213	0.6	1	1	2.453	1	1	1	1	1.097	1.598	1.422	1	1	1.614	1.838	1.711	1.876	1.426	2.077
393	Bifidobacterium breve	B	Enterococcus faecalis	B	1780000000	1088750000	1	4	0.375	0.625	667500000	2721875000	0.245235	-0.610417	0.6	2.526	1	1	2.573	1	2.569	1.696	1.308	1.505	1.65	1.351	1.708	1.835	1.767	1.864	2.099	2.008	2.032
394	Bifidobacterium breve	C	Enterococcus faecalis	C	2.17667e+09	1264000000	1	4	0.375	0.625	816250000	3160000000	0.258307	-0.587864	0.6	2.54	1	2.578	2.573	1	2.56	1.598	1.453	1.699	1.593	1.371	1.51	2.067	1.704	2.082	2.058	1.683	2.098
395	Bifidobacterium breve	A	Enterococcus faecalis	A	1850000000	9.62667e+08	1	4	0.25	0.75	462500000	2888000000	0.160145	-0.795485	0.333333	1	1	1	1	1	1	1.127	1.15	1	1.08	1	1	1.461	1.474	1.516	1.714	1.93	1.886
396	Bifidobacterium breve	B	Enterococcus faecalis	B	1780000000	1088750000	1	4	0.25	0.75	445000000	3266250000	0.136242	-0.865689	0.333333	1	1	1	1	1	1	2.077	1	1.351	1.402	1.185	1.278	1	1.911	2.01	1.981	1.986	1.988
397	Bifidobacterium breve	C	Enterococcus faecalis	C	2.17667e+09	1264000000	1	4	0.25	0.75	5.44167e+08	3792000000	0.143504	-0.843136	0.333333	1	1	1	1	1	1	1.136	1	1	1.396	1	1.188	1.712	1.603	1	1.84	1.547	1.727
398	Bifidobacterium breve	A	Enterococcus faecalis	A	1850000000	9.62667e+08	1	4	0.2	0.8	370000000	3.08053e+09	0.120109	-0.920424	0.25	1	1	1	1	1	1	1	1	1	1	1.303	1.257	1.745	1.638	1.782	1.77	1.978	1.9
399	Bifidobacterium breve	B	Enterococcus faecalis	B	1780000000	1088750000	1	4	0.2	0.8	356000000	3484000000	0.102181	-0.990628	0.25	1	1	1	1	1	1	1.175	1	1.134	1.14	1	1.101	1.987	1.92	2.05	2.033	2.015	2.113
400	Bifidobacterium breve	C	Enterococcus faecalis	C	2.17667e+09	1264000000	1	4	0.2	0.8	4.35333e+08	4044800000	0.107628	-0.968075	0.25	1	1	1	1	1	1	1.428	1	1.122	1.32	1	1.612	2.002	2.024	2.087	2.081	1.976	2.04
401	Bifidobacterium breve	A	Enterococcus faecalis	A	1850000000	9.62667e+08	1	4	0.1	0.9	185000000	3465600000	0.0533818	-1.27261	0.111111	1	1	1	1	1	1	1	1	1	1	1	1	1.738	1.417	1.623	1.907	1.831	1.755
402	Bifidobacterium breve	B	Enterococcus faecalis	B	1780000000	1088750000	1	4	0.1	0.9	178000000	3919500000	0.045414	-1.34281	0.111111	1	1	1	1	1	1	1	1	1	1	1	1	2.029	2.101	2.055	2.095	2.045	2.208
403	Bifidobacterium breve	C	Enterococcus faecalis	C	2.17667e+09	1264000000	1	4	0.1	0.9	2.17667e+08	4550400000	0.0478346	-1.32026	0.111111	1	1	1	1	1	1	1	1	1	1	1	1	1.946	2.031	2.16	2.01	2.021	2.155
404	Parabacteroides distasonis	A	Clostridium sporogenes	A	1.65833e+09	838375000	1	1	0.9	0.1	1492500000	83837500	17.8023	1.25048	9	1	1	1	1	1	1	2.431	2.463	2.474	2.492	2.43	2.463	1	1	1	1	1	1
405	Parabacteroides distasonis	B	Clostridium sporogenes	B	1204000000	8.50182e+08	1	1	0.9	0.1	1083600000	8.50182e+07	12.7455	1.10536	9	1	1	1	1	1	1	2.493	2.436	2.424	2.38	2.436	2.417	1	1	1	1	1	1
406	Parabacteroides distasonis	C	Clostridium sporogenes	C	1446000000	8.47444e+08	1	1	0.9	0.1	1301400000	8.47444e+07	15.3568	1.1863	9	1	1	1	1	1	1	2.509	2.403	2.497	2.287	2.361	2.475	1	1	1	1	1	1
407	Parabacteroides distasonis	A	Clostridium sporogenes	A	1.65833e+09	838375000	1	1	0.8	0.2	1.32667e+09	167675000	7.91213	0.898294	4	1	1	1	1	1	1	2.393	2.34	2.429	2.308	2.36	2.393	1.194	1.248	1.234	1.102	1.23	1
408	Parabacteroides distasonis	B	Clostridium sporogenes	B	1204000000	8.50182e+08	1	1	0.8	0.2	963200000	1.70036e+08	5.66467	0.753175	4	1	1	1	1	1	1	2.3	2.372	2.321	2.373	2.346	2.316	1.395	1.318	1.398	1.329	1.313	1.305
409	Parabacteroides distasonis	C	Clostridium sporogenes	C	1446000000	8.47444e+08	1	1	0.8	0.2	1156800000	1.69489e+08	6.82523	0.834117	4	1	1	1	1	1	1	2.281	2.36	2.338	2.358	2.374	2.281	1.42	1.141	1.163	1	1	1.211
410	Parabacteroides distasonis	A	Clostridium sporogenes	A	1.65833e+09	838375000	1	1	0.75	0.25	1243750000	209593750	5.9341	0.773355	3	1	1	2.63	1	1	1	2.399	2.297	2.32	2.353	2.347	2.357	1.386	1.246	1.517	1.119	1.253	1.27
411	Parabacteroides distasonis	B	Clostridium sporogenes	B	1204000000	8.50182e+08	1	1	0.75	0.25	903000000	2.12545e+08	4.2485	0.628236	3	1	1	1	1	1	1	2.295	2.362	2.216	2.393	2.371	2.24	1.424	1.5	1.239	1.209	1.36	1.383
412	Parabacteroides distasonis	C	Clostridium sporogenes	C	1446000000	8.47444e+08	1	1	0.75	0.25	1084500000	2.11861e+08	5.11892	0.709178	3	1	1	1	1	1	1	2.274	2.261	2.345	2.308	2.319	2.304	1.317	1.458	1.19	1.344	1.383	1.354
413	Parabacteroides distasonis	A	Clostridium sporogenes	A	1.65833e+09	838375000	1	1	0.625	0.375	1.03646e+09	314390625	3.29672	0.518082	1.66667	1	2.636	1	2.693	2.724	2.672	2.163	2.241	2.293	2.182	2.246	2.208	1.465	1.586	1.461	1.64	1.641	1.583
414	Parabacteroides distasonis	B	Clostridium sporogenes	B	1204000000	8.50182e+08	1	1	0.625	0.375	752500000	3.18818e+08	2.36028	0.372963	1.66667	2.637	2.721	2.698	2.723	1	2.716	2.213	2.326	2.297	2.284	1	2.293	1.537	1.673	1.562	1.762	1	1.675
415	Parabacteroides distasonis	C	Clostridium sporogenes	C	1446000000	8.47444e+08	1	1	0.625	0.375	903750000	3.17792e+08	2.84384	0.453906	1.66667	1	1	1	2.634	2.641	2.639	2.218	2.251	2.252	2.237	2.214	2.159	1.487	1.381	1.485	1.577	1.529	1.542
416	Parabacteroides distasonis	A	Clostridium sporogenes	A	1.65833e+09	838375000	1	1	0.5	0.5	8.29167e+08	419187500	1.97803	0.296234	1	2.623	2.708	2.674	2.686	2.708	2.68	2.112	2.173	2.14	2.2	2.281	2.18	1.731	1.756	1.773	1.807	1.762	1.77
417	Parabacteroides distasonis	B	Clostridium sporogenes	B	1204000000	8.50182e+08	1	1	0.5	0.5	602000000	4.25091e+08	1.41617	0.151115	1	2.648	2.667	2.691	2.687	2.657	2.675	2.223	2.164	2.171	2.194	2.186	2.195	1.725	1.845	1.731	1.593	1.669	1.767
418	Parabacteroides distasonis	C	Clostridium sporogenes	C	1446000000	8.47444e+08	1	1	0.5	0.5	723000000	4.23722e+08	1.70631	0.232057	1	2.693	2.674	2.703	2.691	2.505	2.725	2.24	2.123	2.183	2.18	1.912	2.165	1.764	1.707	1.907	1.833	1.663	1.915
419	Parabacteroides distasonis	A	Clostridium sporogenes	A	1.65833e+09	838375000	1	1	0.375	0.625	621875000	523984375	1.18682	0.0743848	0.6	2.638	2.657	2.655	2.67	2.597	1	2.052	2.135	2.091	2.119	2.085	1	1.907	1.926	1.969	2.066	1.938	1
420	Parabacteroides distasonis	B	Clostridium sporogenes	B	1204000000	8.50182e+08	1	1	0.375	0.625	451500000	5.31364e+08	0.849701	-0.0707341	0.6	2.683	2.649	2.662	2.683	2.636	2.655	2.176	2.132	2.081	2.107	2.127	2.124	1.919	1.86	1.967	1.932	1.87	1.977
421	Parabacteroides distasonis	C	Clostridium sporogenes	C	1446000000	8.47444e+08	1	1	0.375	0.625	542250000	5.29653e+08	1.02378	0.0102083	0.6	2.687	2.635	2.652	2.654	2.651	2.706	2.131	2.065	2.077	2.037	1.981	2.045	1.906	1.898	1.99	1.954	1.899	1.938
422	Parabacteroides distasonis	A	Clostridium sporogenes	A	1.65833e+09	838375000	1	1	0.25	0.75	4.14583e+08	628781250	0.659344	-0.180888	0.333333	2.61	2.563	2.585	2.514	2.674	2.513	1.851	1.852	1.922	1.834	2.127	1.784	2.06	2.116	1.995	1.967	1.942	1.998
423	Parabacteroides distasonis	B	Clostridium sporogenes	B	1204000000	8.50182e+08	1	1	0.25	0.75	301000000	6.37636e+08	0.472056	-0.326007	0.333333	2.555	2.606	2.623	2.631	2.643	2.634	1.93	1.951	1.974	1.962	2.021	2.011	1.986	2.043	2.032	1.891	2.077	1.992
424	Parabacteroides distasonis	C	Clostridium sporogenes	C	1446000000	8.47444e+08	1	1	0.25	0.75	361500000	6.35583e+08	0.568769	-0.245064	0.333333	2.611	2.603	2.608	2.578	2.589	2.584	1.936	1.935	1.928	1.92	1.945	2.007	2.039	1.99	1.985	2.117	2.051	2.047
425	Parabacteroides distasonis	A	Clostridium sporogenes	A	1.65833e+09	838375000	1	1	0.2	0.8	3.31667e+08	670700000	0.494508	-0.305826	0.25	2.643	2.584	2.568	2.621	2.603	2.53	1.864	1.854	1.846	1.929	1.911	1.861	2.161	2.108	2.063	2.134	2.117	2.088
426	Parabacteroides distasonis	B	Clostridium sporogenes	B	1204000000	8.50182e+08	1	1	0.2	0.8	240800000	6.80145e+08	0.354042	-0.450945	0.25	2.608	2.553	2.582	2.585	2.567	2.616	1.908	1.961	1.76	1.857	1.967	1.851	2.084	2.049	2.053	2.075	2.066	2.16
427	Parabacteroides distasonis	C	Clostridium sporogenes	C	1446000000	8.47444e+08	1	1	0.2	0.8	289200000	6.77956e+08	0.426577	-0.370003	0.25	2.598	2.6	2.573	2.656	2.598	2.646	1.809	1.826	1.708	1.845	1.869	1.838	2.118	2.144	1.991	2.191	2.078	2.162
428	Parabacteroides distasonis	A	Clostridium sporogenes	A	1.65833e+09	838375000	1	1	0.1	0.9	1.65833e+08	754537500	0.219781	-0.658009	0.111111	2.557	1	1	2.506	1	1	1.634	1.483	1.31	1.529	1.468	1.397	2.146	2.2	2.186	2.192	2.171	2.109
429	Parabacteroides distasonis	B	Clostridium sporogenes	B	1204000000	8.50182e+08	1	1	0.1	0.9	120400000	7.65164e+08	0.157352	-0.803128	0.111111	1	1	1	2.567	1	1	1.367	1.29	1.479	1.547	1.418	1.487	2.158	2.147	2.118	2.265	2.117	2.155
430	Parabacteroides distasonis	C	Clostridium sporogenes	C	1446000000	8.47444e+08	1	1	0.1	0.9	144600000	762700000	0.18959	-0.722185	0.111111	1	2.593	1	1	1	1	1.472	1.538	1.434	1.403	1.433	1.429	2.295	2.121	2.142	2.129	2.202	2.127
431	Parabacteroides distasonis	A	Staphylococcus aureus	A	1.65833e+09	228000000	1	1	0.9	0.1	1492500000	22800000	65.4605	1.81598	9	1	1	1	1	1	1	2.478	2.358	2.389	2.331	2.412	2.384	1.123	1.289	1.296	1.174	1.259	1.08
432	Parabacteroides distasonis	B	Staphylococcus aureus	B	1204000000	415500000	1	1	0.9	0.1	1083600000	41550000	26.0794	1.4163	9	1	1	1	1	1	1	2.399	2.452	2.522	2.452	2.434	2.456	1.099	1.087	1	1.162	1	1.12
433	Parabacteroides distasonis	C	Staphylococcus aureus	C	1446000000	348500000	1	1	0.9	0.1	1301400000	34850000	37.3429	1.57221	9	1	1	1	1	1	1	2.504	2.423	2.369	2.371	2.463	2.437	1	1.152	1	1.087	1.029	1.109
434	Parabacteroides distasonis	A	Staphylococcus aureus	A	1.65833e+09	228000000	1	1	0.8	0.2	1.32667e+09	45600000	29.0936	1.4638	4	1	1	2.547	1	1	2.559	2.392	2.392	2.311	2.333	2.115	2.288	1.441	1.25	1.545	1.263	1.435	1.514
435	Parabacteroides distasonis	B	Staphylococcus aureus	B	1204000000	415500000	1	1	0.8	0.2	963200000	83100000	11.5909	1.06412	4	1	1	1	1	1	1	2.399	2.373	2.34	2.424	2.431	2.484	1.253	1.422	1.359	1.406	1.375	1.447
436	Parabacteroides distasonis	C	Staphylococcus aureus	C	1446000000	348500000	1	1	0.8	0.2	1156800000	69700000	16.5968	1.22003	4	1	1	1	1	1	1	2.419	2.35	2.394	2.346	2.324	2.429	1.324	1.49	1.275	1.247	1.281	1.266
437	Parabacteroides distasonis	A	Staphylococcus aureus	A	1.65833e+09	228000000	1	1	0.75	0.25	1243750000	57000000	21.8202	1.33886	3	2.627	1	2.642	2.626	1	1	2.273	2.37	2.349	2.364	2.38	2.395	1.612	1.494	1.645	1.608	1.356	1.5
438	Parabacteroides distasonis	B	Staphylococcus aureus	B	1204000000	415500000	1	1	0.75	0.25	903000000	103875000	8.69314	0.939177	3	1	1	1	1	2.686	1	2.379	2.407	2.286	2.465	2.433	2.292	1.413	1.492	1.338	1.287	1.56	1.457
439	Parabacteroides distasonis	C	Staphylococcus aureus	C	1446000000	348500000	1	1	0.75	0.25	1084500000	87125000	12.4476	1.09509	3	2.66	2.632	1	2.649	2.63	2.668	2.308	2.326	2.322	2.324	2.239	2.311	1.654	1.738	1.47	1.78	1.708	1.832
440	Parabacteroides distasonis	A	Staphylococcus aureus	A	1.65833e+09	228000000	1	1	0.625	0.375	1.03646e+09	85500000	12.1223	1.08359	1.66667	2.686	2.746	2.646	2.73	2.7	2.737	2.307	2.405	2.282	2.379	2.309	2.299	1.811	1.811	1.793	1.825	1.757	1.584
441	Parabacteroides distasonis	B	Staphylococcus aureus	B	1204000000	415500000	1	1	0.625	0.375	752500000	155812500	4.82952	0.683904	1.66667	1	2.637	2.714	1	2.628	2.682	2.367	2.334	2.387	2.401	2.294	2.381	1.247	1.711	1.739	1.302	1.706	1.662
442	Parabacteroides distasonis	C	Staphylococcus aureus	C	1446000000	348500000	1	1	0.625	0.375	903750000	130687500	6.91535	0.839814	1.66667	2.553	2.601	2.646	2.678	2.615	2.566	2.138	2.274	2.254	2.276	2.26	2.1	1.71	1.679	1.86	1.976	1.78	1.938
443	Parabacteroides distasonis	A	Staphylococcus aureus	A	1.65833e+09	228000000	1	1	0.5	0.5	8.29167e+08	114000000	7.27339	0.861737	1	2.692	2.753	2.639	2.704	2.704	2.739	2.345	2.404	2.287	2.349	2.367	2.298	1.932	1.913	1.914	1.865	1.77	1.857
444	Parabacteroides distasonis	B	Staphylococcus aureus	B	1204000000	415500000	1	1	0.5	0.5	602000000	207750000	2.89771	0.462055	1	2.634	2.638	2.651	2.607	2.611	2.655	2.285	2.253	2.331	2.241	2.283	2.319	1.671	1.639	1.648	1.821	1.698	1.714
445	Parabacteroides distasonis	C	Staphylococcus aureus	C	1446000000	348500000	1	1	0.5	0.5	723000000	174250000	4.14921	0.617966	1	2.55	2.576	2.592	2.585	2.634	2.61	2.173	2.2	2.23	2.217	2.257	2.294	1.933	2.08	1.833	1.827	1.965	1.962
446	Parabacteroides distasonis	A	Staphylococcus aureus	A	1.65833e+09	228000000	1	1	0.375	0.625	621875000	142500000	4.36404	0.639888	0.6	2.611	2.669	2.689	2.721	2.739	2.642	2.207	2.23	2.288	2.32	2.307	2.283	1.868	1.896	1.988	2.328	1.925	1.949
447	Parabacteroides distasonis	B	Staphylococcus aureus	B	1204000000	415500000	1	1	0.375	0.625	451500000	259687500	1.73863	0.240207	0.6	2.583	2.613	2.624	2.592	2.606	2.596	2.215	2.268	2.216	2.185	2.281	2.183	1.901	1.819	1.729	1.873	1.957	1.834
448	Parabacteroides distasonis	C	Staphylococcus aureus	C	1446000000	348500000	1	1	0.375	0.625	542250000	217812500	2.48953	0.396117	0.6	2.583	2.613	2.624	2.592	2.606	2.596	2.215	2.268	2.216	2.185	2.281	2.183	1.901	1.819	1.729	1.873	1.957	1.834
449	Parabacteroides distasonis	A	Staphylococcus aureus	A	1.65833e+09	228000000	1	1	0.25	0.75	4.14583e+08	171000000	2.42446	0.384616	0.333333	2.608	2.565	2.546	2.59	2.534	2.556	2.162	2.126	2.076	2.126	2.102	2.102	2.049	2.308	1.844	1.996	2.108	1.772
450	Parabacteroides distasonis	B	Staphylococcus aureus	B	1204000000	415500000	1	1	0.25	0.75	301000000	311625000	0.965905	-0.0150658	0.333333	2.595	2.615	2.659	2.635	2.595	2.699	2.107	2.053	2.146	2.134	2.134	2.276	1.957	2.163	2.05	2.021	2.172	1.999
451	Parabacteroides distasonis	C	Staphylococcus aureus	C	1446000000	348500000	1	1	0.25	0.75	361500000	261375000	1.38307	0.140844	0.333333	2.519	2.622	2.554	2.534	2.508	2.531	2.079	2.294	2.074	2.09	2.028	2.049	2	2.025	2.183	1.922	1.908	2.027
452	Parabacteroides distasonis	A	Staphylococcus aureus	A	1.65833e+09	228000000	1	1	0.2	0.8	3.31667e+08	182400000	1.81835	0.259677	0.25	1	2.53	2.505	2.573	2.562	2.529	1	2.036	2.008	2.095	2.058	2.072	1	1.999	1.887	2.083	2.013	2.126
453	Parabacteroides distasonis	B	Staphylococcus aureus	B	1204000000	415500000	1	1	0.2	0.8	240800000	332400000	0.724428	-0.140005	0.25	2.644	2.624	2.583	2.58	2.511	1	2.064	2.004	2.034	2.05	2.05	1	2.128	2.029	2.148	2.004	2.05	1
454	Parabacteroides distasonis	C	Staphylococcus aureus	C	1446000000	348500000	1	1	0.2	0.8	289200000	278800000	1.0373	0.0159055	0.25	2.528	2.528	2.557	2.51	2.511	2.492	2.086	1.976	2.023	1.983	2.037	2.055	2.052	1.891	1.958	2.003	2.026	2.274
455	Parabacteroides distasonis	A	Staphylococcus aureus	A	1.65833e+09	228000000	1	1	0.1	0.9	1.65833e+08	205200000	0.808155	-0.0925055	0.111111	2.505	2.574	2.481	2.536	2.491	2.556	1.721	1.835	1.838	1.818	1.871	1.907	2.126	2.174	2.084	2.167	2.036	2.172
456	Parabacteroides distasonis	B	Staphylococcus aureus	B	1204000000	415500000	1	1	0.1	0.9	120400000	373950000	0.321968	-0.492187	0.111111	2.541	2.582	2.523	2.529	2.552	2.429	1.857	1.869	1.827	1.813	1.86	1.823	2.136	2.152	2.079	2.133	2.178	1.974
457	Parabacteroides distasonis	C	Staphylococcus aureus	C	1446000000	348500000	1	1	0.1	0.9	144600000	313650000	0.461023	-0.336277	0.111111	2.495	2.501	2.492	2.545	2.536	2.461	1.903	1.763	1.763	1.812	1.817	1.868	2.03	2.059	2.043	2.084	2.082	1.963
458	Parabacteroides distasonis	A	Staphylococcus aureus	A	1.65833e+09	228000000	1	4	0.1	0.9	1.65833e+08	820800000	0.202039	-0.694566	0.111111	1	1	1	1	1	1	1.422	1.423	1.431	1.237	1.479	1.44	2.146	2.031	1.971	2.091	1.988	1.971
459	Parabacteroides distasonis	B	Staphylococcus aureus	B	1204000000	415500000	1	4	0.1	0.9	120400000	1495800000	0.080492	-1.09425	0.111111	1	1	1	1	1	1	1	1	1	1	1	1	2.026	2.092	2.14	2.075	2.027	1.924
460	Parabacteroides distasonis	C	Staphylococcus aureus	C	1446000000	348500000	1	4	0.1	0.9	144600000	1254600000	0.115256	-0.938337	0.111111	1	1	1	1	1	1	1.423	1	1.287	1.348	1.297	1.441	2.091	2.07	2.104	2.003	2.026	2.119
461	Parabacteroides distasonis	A	Escherichia coli	A	1.65833e+09	7.66667e+08	1	1	0.9	0.1	1492500000	7.66667e+07	19.4674	1.28931	9	1	1	1	1	1	1	2.378	2.438	2.419	2.46	2.393	2.423	1	1.112	1.035	1.116	1.104	1.203
462	Parabacteroides distasonis	B	Escherichia coli	B	1204000000	7.53333e+08	1	1	0.9	0.1	1083600000	7.53333e+07	14.3841	1.15788	9	1	1	1	1	1	1	2.289	2.349	2.415	2.326	2.431	2.373	1	1.178	1	1.118	1	1.106
463	Parabacteroides distasonis	C	Escherichia coli	C	1446000000	1.23333e+09	1	1	0.9	0.1	1301400000	1.23333e+08	10.5519	1.02333	9	1	1	1	1	1	1	2.217	2.29	2.359	2.483	2.394	2.208	1	1	1	1.09	1	1
464	Parabacteroides distasonis	A	Escherichia coli	A	1.65833e+09	7.66667e+08	1	1	0.8	0.2	1.32667e+09	1.53333e+08	8.65217	0.937125	4	1	1	1	1	1	1	2.436	2.466	2.49	2.451	2.491	2.499	1.143	1	1.178	1.15	1.096	1.228
465	Parabacteroides distasonis	B	Escherichia coli	B	1204000000	7.53333e+08	1	1	0.8	0.2	963200000	1.50667e+08	6.39292	0.805699	4	1	1	1	1	1	1	2.437	2.398	2.319	2.382	2.398	2.383	1.137	1.371	1.399	1.299	1.467	1.222
466	Parabacteroides distasonis	C	Escherichia coli	C	1446000000	1.23333e+09	1	1	0.8	0.2	1156800000	2.46667e+08	4.68973	0.671148	4	1	1	1	1	1	1	2.381	2.324	2.343	2.401	2.413	2.446	1.2	1	1.204	1.074	1.169	1.172
467	Parabacteroides distasonis	A	Escherichia coli	A	1.65833e+09	7.66667e+08	1	1	0.75	0.25	1243750000	1.91667e+08	6.48913	0.812187	3	1	1	1	1	1	1	2.3	2.384	2.321	2.435	2.488	2.322	1.401	1.379	1.287	1.307	1.199	1.306
468	Parabacteroides distasonis	B	Escherichia coli	B	1204000000	7.53333e+08	1	1	0.75	0.25	903000000	1.88333e+08	4.79469	0.680761	3	1	1	1	1	1	1	2.313	2.352	2.21	2.44	2.288	2.319	1.4	1.037	1.359	1.099	1.49	1.366
469	Parabacteroides distasonis	C	Escherichia coli	C	1446000000	1.23333e+09	1	1	0.75	0.25	1084500000	3.08333e+08	3.5173	0.546209	3	1	1	1	1	1	1	2.353	2.384	2.329	2.334	2.422	2.383	1	1.198	1.187	1.205	1	1.193
470	Parabacteroides distasonis	A	Escherichia coli	A	1.65833e+09	7.66667e+08	1	1	0.625	0.375	1.03646e+09	287500000	3.60507	0.556914	1.66667	2.638	1	2.558	1	1	1	2.382	2.369	2.27	2.419	2.299	2.402	1.543	1.495	1.528	1.369	1.487	1.34
471	Parabacteroides distasonis	B	Escherichia coli	B	1204000000	7.53333e+08	1	1	0.625	0.375	752500000	282500000	2.66372	0.425488	1.66667	2.614	2.55	2.643	1	2.614	2.627	2.324	2.233	2.322	1	2.364	2.361	1.662	1.599	1.662	1	1.592	1.573
472	Parabacteroides distasonis	C	Escherichia coli	C	1446000000	1.23333e+09	1	1	0.625	0.375	903750000	462500000	1.95405	0.290937	1.66667	1	2.558	2.654	1	1	1	2.349	2.319	2.422	2.437	2.353	2.381	1.475	1.575	1.545	1.485	1.397	1.446
473	Parabacteroides distasonis	A	Escherichia coli	A	1.65833e+09	7.66667e+08	1	1	0.5	0.5	8.29167e+08	3.83333e+08	2.16304	0.335065	1	2.692	2.636	2.636	2.705	2.652	2.666	2.343	2.283	2.391	2.365	2.378	2.344	1.631	1.67	1.594	1.673	1.684	1.532
474	Parabacteroides distasonis	B	Escherichia coli	B	1204000000	7.53333e+08	1	1	0.5	0.5	602000000	3.76667e+08	1.59823	0.203639	1	2.645	2.633	2.629	2.666	2.666	2.663	2.31	2.279	2.314	2.33	2.287	2.34	1.719	1.844	1.665	1.777	1.775	1.727
475	Parabacteroides distasonis	C	Escherichia coli	C	1446000000	1.23333e+09	1	1	0.5	0.5	723000000	6.16667e+08	1.17243	0.0690878	1	2.636	2.687	2.639	2.713	2.654	2.698	2.273	2.358	2.294	2.38	2.336	2.337	1.651	1.721	1.668	1.725	1.759	1.644
476	Parabacteroides distasonis	A	Escherichia coli	A	1.65833e+09	7.66667e+08	1	1	0.375	0.625	621875000	4.79167e+08	1.29783	0.113216	0.6	2.626	2.654	2.683	2.712	2.633	2.605	2.35	2.205	2.327	2.32	2.313	2.171	1.767	1.823	1.874	1.762	1.742	1.722
477	Parabacteroides distasonis	B	Escherichia coli	B	1204000000	7.53333e+08	1	1	0.375	0.625	451500000	4.70833e+08	0.958938	-0.0182094	0.6	2.626	2.648	2.682	2.621	2.578	2.659	2.123	2.253	2.28	2.259	2.178	2.204	1.871	1.888	1.878	1.729	1.745	1.939
478	Parabacteroides distasonis	C	Escherichia coli	C	1446000000	1.23333e+09	1	1	0.375	0.625	542250000	7.70833e+08	0.703459	-0.152761	0.6	2.71	2.698	2.617	2.656	2.641	1	2.323	2.334	2.242	2.244	2.247	1	1.921	1.835	1.742	1.795	1.802	1
479	Parabacteroides distasonis	A	Escherichia coli	A	1.65833e+09	7.66667e+08	1	1	0.25	0.75	4.14583e+08	575000000	0.721014	-0.142056	0.333333	2.618	1	2.602	2.62	2.623	2.671	2.093	1	2.096	2.131	2.141	2.272	2.025	1.438	2.002	2.059	1.929	1.967
480	Parabacteroides distasonis	B	Escherichia coli	B	1204000000	7.53333e+08	1	1	0.25	0.75	301000000	565000000	0.532743	-0.273482	0.333333	2.646	1	2.562	2.606	2.556	2.628	2.131	1	1.861	2.144	2.015	2.163	1.931	1	1.946	1.951	1.932	2.064
481	Parabacteroides distasonis	C	Escherichia coli	C	1446000000	1.23333e+09	1	1	0.25	0.75	361500000	925000000	0.390811	-0.408033	0.333333	1	2.701	2.627	2.607	2.668	2.641	1	2.287	1.97	2.085	2.126	2.054	1	1.904	1.934	1.921	1.928	1.872
482	Parabacteroides distasonis	A	Escherichia coli	A	1.65833e+09	7.66667e+08	1	1	0.2	0.8	3.31667e+08	6.13333e+08	0.540761	-0.266995	0.25	2.629	2.564	2.609	2.643	2.617	2.619	2.225	2.172	2.167	2.232	2.125	2.038	1.968	1.934	2.015	2.142	2.018	2.076
483	Parabacteroides distasonis	B	Escherichia coli	B	1204000000	7.53333e+08	1	1	0.2	0.8	240800000	6.02667e+08	0.399558	-0.398421	0.25	2.632	2.621	2.635	2.634	2.64	2.642	2.07	2.001	2	2.108	2.105	1.986	2.085	2.053	2.027	1.991	2.054	2.09
484	Parabacteroides distasonis	C	Escherichia coli	C	1446000000	1.23333e+09	1	1	0.2	0.8	289200000	9.86667e+08	0.293108	-0.532972	0.25	2.673	2.681	2.525	2.642	2.617	2.669	2.056	2.162	1.859	2.125	2.142	2.116	2.095	2.01	1.741	2.003	1.977	1.979
485	Parabacteroides distasonis	A	Escherichia coli	A	1.65833e+09	7.66667e+08	1	1	0.1	0.9	1.65833e+08	690000000	0.240338	-0.619177	0.111111	2.622	2.611	2.565	2.602	2.582	2.608	1.898	1.926	1.879	2.024	2.043	1.947	2.081	2.165	2.056	2.098	2.101	2.09
486	Parabacteroides distasonis	B	Escherichia coli	B	1204000000	7.53333e+08	1	1	0.1	0.9	120400000	678000000	0.177581	-0.750603	0.111111	2.637	2.579	2.539	2.579	2.653	2.59	1.708	1.699	1.771	1.913	1.754	1.803	2.099	2.158	2.108	2.15	2.131	2.174
487	Parabacteroides distasonis	C	Escherichia coli	C	1446000000	1.23333e+09	1	1	0.1	0.9	144600000	1110000000	0.13027	-0.885155	0.111111	2.725	2.648	2.601	2.595	2.632	2.649	1.924	1.828	1.904	1.845	1.929	1.84	2.006	2.148	1.989	2.008	2.085	2.053
488	Megasphaera massiliensis	A	Escherichia coli	A	264000000	7.66667e+08	4	1	0.9	0.1	950400000	7.66667e+07	12.3965	1.0933	9	1	1	1	1	1	1	2.136	2.1	2.006	2.038	2.142	2.057	1	1	1	1	1	1
489	Megasphaera massiliensis	B	Escherichia coli	B	2.37333e+08	7.53333e+08	4	1	0.9	0.1	854400000	7.53333e+07	11.3416	1.05467	9	1	1	1	1	1	1	2.04	1.957	2.071	2.117	2.089	2.074	1	1	1	1	1	1.039
490	Megasphaera massiliensis	C	Escherichia coli	C	2.62667e+08	1.23333e+09	4	1	0.9	0.1	945600000	1.23333e+08	7.66703	0.884627	9	1	1	1	1	1	1	2.206	2.19	2.095	2.146	2.156	2.124	1	1	1	1	1	1
491	Megasphaera massiliensis	A	Escherichia coli	A	264000000	7.66667e+08	4	1	0.8	0.2	844800000	1.53333e+08	5.50957	0.741117	4	1	1	1	1	1	1	2.143	2.137	2.063	2.086	2.063	2.124	1	1.03	1	1	1	1
492	Megasphaera massiliensis	B	Escherichia coli	B	2.37333e+08	7.53333e+08	4	1	0.8	0.2	7.59467e+08	1.50667e+08	5.04071	0.702492	4	1	1	1	1	1	1	2.092	1.91	2.227	2.217	2.054	2.097	1.265	1	1.301	1	1.151	1.125
493	Megasphaera massiliensis	C	Escherichia coli	C	2.62667e+08	1.23333e+09	4	1	0.8	0.2	8.40533e+08	2.46667e+08	3.40757	0.532444	4	1	1	1	1	1	1	2.092	2.101	1.951	2.166	2.101	2.094	1	1	1.223	1	1	1
494	Megasphaera massiliensis	A	Escherichia coli	A	264000000	7.66667e+08	4	1	0.75	0.25	792000000	1.91667e+08	4.13217	0.616179	3	1	1	1	1	1	1	2.143	2.086	2.211	2.174	2.163	2.052	1.201	1	1.218	1.006	1	1.138
495	Megasphaera massiliensis	B	Escherichia coli	B	2.37333e+08	7.53333e+08	4	1	0.75	0.25	712000000	1.88333e+08	3.78053	0.577553	3	1	1	1	1	1	1	2.012	2.153	2.17	2.178	2.01	2.053	1.043	1.255	1.075	1.192	1.248	1.367
496	Megasphaera massiliensis	C	Escherichia coli	C	2.62667e+08	1.23333e+09	4	1	0.75	0.25	788000000	3.08333e+08	2.55568	0.407506	3	1	1	1	1	1	1	2.153	2.136	2.09	2.151	2.012	2.145	1.171	1.169	1.155	1	1.004	1.03
497	Megasphaera massiliensis	A	Escherichia coli	A	264000000	7.66667e+08	4	1	0.625	0.375	660000000	287500000	2.29565	0.360906	1.66667	1	1	1	1	1	1	2.094	2.081	1.987	1.987	1.983	2.083	1.14	1	1.275	1.308	1.133	1.348
498	Megasphaera massiliensis	B	Escherichia coli	B	2.37333e+08	7.53333e+08	4	1	0.625	0.375	5.93333e+08	282500000	2.10029	0.32228	1.66667	2.303	2.532	2.536	2.467	2.383	2.523	1.946	2.014	2.003	1.872	1.854	1.988	1.599	1.557	1.735	1.711	1.724	1.581
499	Megasphaera massiliensis	C	Escherichia coli	C	2.62667e+08	1.23333e+09	4	1	0.625	0.375	6.56667e+08	462500000	1.41982	0.152233	1.66667	1	1	1	1	1	1	2.008	2.161	2.164	2.055	2.147	2.085	1.301	1.156	1.316	1.483	1.352	1.334
500	Megasphaera massiliensis	A	Escherichia coli	A	264000000	7.66667e+08	4	1	0.5	0.5	528000000	3.83333e+08	1.37739	0.139057	1	1	1	2.594	2.432	2.518	2.538	1.969	2.146	2.192	2.037	2.144	2.073	1.401	1.438	1.543	1.521	1.649	1.625
501	Megasphaera massiliensis	B	Escherichia coli	B	2.37333e+08	7.53333e+08	4	1	0.5	0.5	4.74667e+08	3.76667e+08	1.26018	0.100432	1	2.577	2.52	2.583	2.576	2.48	2.497	2.061	1.967	2.098	2.022	2.015	2.031	1.791	1.645	1.773	1.695	1.619	1.856
502	Megasphaera massiliensis	C	Escherichia coli	C	2.62667e+08	1.23333e+09	4	1	0.5	0.5	5.25333e+08	6.16667e+08	0.851892	-0.0696155	1	2.447	1	2.53	1	2.461	2.568	1.983	2.139	2.146	2.159	2.112	2.043	1.655	1.326	1.594	1.406	1.563	1.661
503	Megasphaera massiliensis	A	Escherichia coli	A	264000000	7.66667e+08	4	1	0.375	0.625	396000000	4.79167e+08	0.826435	-0.0827914	0.6	2.481	2.516	2.556	2.518	2.493	2.444	2	2.093	2.13	2.157	2.064	1.895	1.577	1.675	1.651	1.776	1.696	1.688
504	Megasphaera massiliensis	B	Escherichia coli	B	2.37333e+08	7.53333e+08	4	1	0.375	0.625	356000000	4.70833e+08	0.756106	-0.121417	0.6	2.501	2.506	2.52	2.497	2.536	2.516	1.864	1.73	1.872	1.909	1.996	1.939	1.859	1.872	1.799	1.935	1.941	1.885
505	Megasphaera massiliensis	C	Escherichia coli	C	2.62667e+08	1.23333e+09	4	1	0.375	0.625	394000000	7.70833e+08	0.511135	-0.291464	0.6	2.461	1	2.55	2.494	2.483	2.493	1.997	1	2.062	1.953	1.971	2.044	1.764	1	1.693	1.609	1.614	1.691
506	Megasphaera massiliensis	A	Escherichia coli	A	264000000	7.66667e+08	4	1	0.25	0.75	264000000	575000000	0.45913	-0.338064	0.333333	2.536	1	2.454	2.524	2.551	2.482	1.868	1	1.816	1.82	1.924	1.883	1.842	1	1.819	1.867	1.891	1.942
507	Megasphaera massiliensis	B	Escherichia coli	B	2.37333e+08	7.53333e+08	4	1	0.25	0.75	2.37333e+08	565000000	0.420059	-0.37669	0.333333	2.554	2.571	2.495	2.531	2.594	2.504	1.814	1.73	1.518	1.739	1.901	1.718	2.086	2.138	1.909	2.08	2.037	2
508	Megasphaera massiliensis	C	Escherichia coli	C	2.62667e+08	1.23333e+09	4	1	0.25	0.75	2.62667e+08	925000000	0.283964	-0.546737	0.333333	2.483	2.56	2.52	2.505	2.544	2.443	1.874	1.939	1.838	1.936	1.854	1.835	1.929	1.573	1.84	1.882	1.941	1.985
509	Megasphaera massiliensis	A	Escherichia coli	A	264000000	7.66667e+08	4	1	0.2	0.8	211200000	6.13333e+08	0.344348	-0.463003	0.25	2.532	2.547	2.502	2.54	2.61	2.555	1.943	1.983	1.784	1.769	1.939	2.004	1.929	1.85	1.923	2.02	1.929	1.907
510	Megasphaera massiliensis	B	Escherichia coli	B	2.37333e+08	7.53333e+08	4	1	0.2	0.8	1.89867e+08	6.02667e+08	0.315044	-0.501628	0.25	2.529	2.585	2.506	2.508	2.535	2.535	1.805	1.958	1.893	1.879	1.825	1.776	2.058	2.043	2.019	2.13	1.999	2.127
511	Megasphaera massiliensis	C	Escherichia coli	C	2.62667e+08	1.23333e+09	4	1	0.2	0.8	2.10133e+08	9.86667e+08	0.212973	-0.671676	0.25	2.556	2.563	2.554	2.559	2.543	2.52	1.849	1.909	1.901	1.988	1.9	1.756	1.933	1.928	1.963	2.367	1.952	1.909
512	Megasphaera massiliensis	A	Escherichia coli	A	264000000	7.66667e+08	4	1	0.1	0.9	105600000	690000000	0.153043	-0.815185	0.111111	2.554	2.53	2.605	2.499	2.552	2.402	1.701	1.628	1.805	1.655	1.724	1.522	1.971	2.021	2.024	2.018	2.005	1.952
513	Megasphaera massiliensis	B	Escherichia coli	B	2.37333e+08	7.53333e+08	4	1	0.1	0.9	9.49333e+07	678000000	0.14002	-0.853811	0.111111	1	2.471	2.556	2.55	2.572	1	1.503	1.544	1.593	1.521	1.61	1.346	2.08	2.054	2.159	2.108	2.172	2.091
514	Megasphaera massiliensis	C	Escherichia coli	C	2.62667e+08	1.23333e+09	4	1	0.1	0.9	1.05067e+08	1110000000	0.0946547	-1.02386	0.111111	1	1	2.576	2.521	2.556	2.53	1.169	1.323	1.75	1.541	1.599	1.628	1.994	2.139	2.033	2.086	2.048	2.054
515	Megasphaera massiliensis	A	Staphylococcus aureus	A	264000000	228000000	4	1	0.9	0.1	950400000	22800000	41.6842	1.61997	9	1	1	1	1	1	1	2.126	2.161	2.125	2.159	2.129	2.255	1	1	1	1	1	1
516	Megasphaera massiliensis	B	Staphylococcus aureus	B	2.37333e+08	415500000	4	1	0.9	0.1	854400000	41550000	20.5632	1.31309	9	1	1	1	1	1	1	2.09	2.281	2.117	2.194	2.223	2.058	1	1	1	1	1	1
517	Megasphaera massiliensis	C	Staphylococcus aureus	C	2.62667e+08	348500000	4	1	0.9	0.1	945600000	34850000	27.1334	1.4335	9	1	1	1	1	1	1	2.104	2.155	1.967	2.133	2.139	2.165	1.228	1.15	1.22	1.052	1	1.093
518	Megasphaera massiliensis	A	Staphylococcus aureus	A	264000000	228000000	4	1	0.8	0.2	844800000	45600000	18.5263	1.26779	4	1	1	1	1	1	1	1.836	1.926	2.034	2.109	2.104	2.28	1.067	1.055	1.073	1.005	1	1
519	Megasphaera massiliensis	B	Staphylococcus aureus	B	2.37333e+08	415500000	4	1	0.8	0.2	7.59467e+08	83100000	9.13919	0.960908	4	1	1	1	1	1	1	2.018	2.045	1.965	2.056	2.101	1.989	1.343	1.215	1.069	1.285	1.247	1.145
520	Megasphaera massiliensis	C	Staphylococcus aureus	C	2.62667e+08	348500000	4	1	0.8	0.2	8.40533e+08	69700000	12.0593	1.08132	4	1	1	1	2.362	1	2.445	1.762	1.951	1.791	1.817	1.997	1.94	1.458	1.369	1.36	1.551	1.493	1.556
521	Megasphaera massiliensis	A	Staphylococcus aureus	A	264000000	228000000	4	1	0.75	0.25	792000000	57000000	13.8947	1.14285	3	1	1	1	1	1	1	2.084	2.24	2.042	1.767	2.18	2.187	1.28	1.146	1.213	1.281	1.131	1
522	Megasphaera massiliensis	B	Staphylococcus aureus	B	2.37333e+08	415500000	4	1	0.75	0.25	712000000	103875000	6.85439	0.835969	3	1	1	1	1	1	1	1.994	2.064	1.888	1.995	2.172	2.137	1.427	1.247	1.304	1.198	1.097	1.165
523	Megasphaera massiliensis	C	Staphylococcus aureus	C	2.62667e+08	348500000	4	1	0.75	0.25	788000000	87125000	9.04448	0.956383	3	2.507	2.452	2.495	2.519	2.527	2.493	1.943	1.902	1.998	1.936	2.152	2.014	1.754	1.688	1.737	1.747	1.534	1.612
524	Megasphaera massiliensis	A	Staphylococcus aureus	A	264000000	228000000	4	1	0.625	0.375	660000000	85500000	7.7193	0.887578	1.66667	2.405	2.447	1	1	2.612	2.51	1.85	1.872	2.045	2.161	2.353	2.021	1.548	1.596	1.483	1.494	1.641	1.577
525	Megasphaera massiliensis	B	Staphylococcus aureus	B	2.37333e+08	415500000	4	1	0.625	0.375	5.93333e+08	155812500	3.808	0.580696	1.66667	1	2.415	2.411	2.422	1	2.471	1.728	1.927	1.844	1.902	1.905	1.928	1.402	1.779	1.626	1.535	1.469	1.712
526	Megasphaera massiliensis	C	Staphylococcus aureus	C	2.62667e+08	348500000	4	1	0.625	0.375	6.56667e+08	130687500	5.02471	0.701111	1.66667	2.482	2.523	2.499	2.418	2.536	2.485	1.846	1.913	1.834	1.738	1.931	1.962	1.989	1.928	1.807	1.88	1.899	1.793
527	Megasphaera massiliensis	A	Staphylococcus aureus	A	264000000	228000000	4	1	0.5	0.5	528000000	114000000	4.63158	0.665729	1	2.463	2.529	2.529	2.545	1	2.48	1.884	2.033	1.962	1.981	1	1.949	1.873	1.668	1.835	1.811	1	1.8
528	Megasphaera massiliensis	B	Staphylococcus aureus	B	2.37333e+08	415500000	4	1	0.5	0.5	4.74667e+08	207750000	2.2848	0.358848	1	2.506	2.461	2.408	2.481	2.451	2.48	1.998	1.88	1.97	1.828	1.855	1.962	1.69	1.634	1.631	1.735	1.819	1.747
529	Megasphaera massiliensis	C	Staphylococcus aureus	C	2.62667e+08	348500000	4	1	0.5	0.5	5.25333e+08	174250000	3.01483	0.479262	1	2.466	2.502	2.548	2.503	2.551	2.532	1.737	1.959	2.007	1.935	1.988	1.934	1.937	2.052	2.009	2.004	1.972	2.044
530	Megasphaera massiliensis	A	Staphylococcus aureus	A	264000000	228000000	4	1	0.375	0.625	396000000	142500000	2.77895	0.44388	0.6	2.483	2.526	2.476	2.528	2.56	2.506	1.864	1.92	1.824	2.043	1.925	1.998	1.894	1.804	1.783	1.924	1.846	1.962
531	Megasphaera massiliensis	B	Staphylococcus aureus	B	2.37333e+08	415500000	4	1	0.375	0.625	356000000	259687500	1.37088	0.136999	0.6	2.501	2.504	2.561	2.521	2.547	2.577	1.997	2.035	2.028	1.887	2.02	2.158	1.922	1.76	1.845	1.858	1.835	2.007
532	Megasphaera massiliensis	C	Staphylococcus aureus	C	2.62667e+08	348500000	4	1	0.375	0.625	394000000	217812500	1.8089	0.257413	0.6	2.448	2.493	2.427	2.5	2.514	2.494	1.739	1.777	1.573	1.844	1.958	1.984	2.131	2.107	2.062	2.027	2.065	2.075
533	Megasphaera massiliensis	A	Staphylococcus aureus	A	264000000	228000000	4	1	0.25	0.75	264000000	171000000	1.54386	0.188608	0.333333	2.566	2.498	2.441	2.468	2.487	2.501	1.966	1.831	1.81	1.969	1.842	1.865	2.004	1.882	1.885	1.924	1.98	1.932
534	Megasphaera massiliensis	B	Staphylococcus aureus	B	2.37333e+08	415500000	4	1	0.25	0.75	2.37333e+08	311625000	0.761599	-0.118274	0.333333	2.549	2.494	2.524	2.509	2.523	2.559	2.016	1.992	1.869	1.94	1.969	1.992	2.062	2.098	2.063	1.955	1.984	2.061
535	Megasphaera massiliensis	C	Staphylococcus aureus	C	2.62667e+08	348500000	4	1	0.25	0.75	2.62667e+08	261375000	1.00494	0.00214092	0.333333	2.453	2.509	2.547	2.547	2.494	2.486	1.674	1.697	1.8	1.879	1.812	1.838	2.177	2.244	2.198	2.101	2.217	2.191
536	Megasphaera massiliensis	A	Staphylococcus aureus	A	264000000	228000000	4	1	0.2	0.8	211200000	182400000	1.15789	0.0636691	0.25	2.488	1	2.428	2.506	2.385	2.506	1.805	1.448	1.686	1.82	1.749	1.883	1.946	2.128	1.999	1.922	1.929	1.959
537	Megasphaera massiliensis	B	Staphylococcus aureus	B	2.37333e+08	415500000	4	1	0.2	0.8	1.89867e+08	332400000	0.571199	-0.243212	0.25	2.467	2.582	2.535	2.51	2.569	2.486	1.805	2.053	2.004	2.017	2.075	1.831	2.066	2.089	2.051	2.014	1.988	1.953
538	Megasphaera massiliensis	C	Staphylococcus aureus	C	2.62667e+08	348500000	4	1	0.2	0.8	2.10133e+08	278800000	0.753706	-0.122798	0.25	2.488	2.49	1	2.465	2.464	2.406	1.603	1.646	1.423	1.811	1.752	1.623	2.196	2.242	2.293	2.155	2.066	2.076
539	Megasphaera massiliensis	A	Staphylococcus aureus	A	264000000	228000000	4	1	0.1	0.9	105600000	205200000	0.51462	-0.288513	0.111111	1	1	1	1	1	2.316	1.137	1.458	1.482	1	1.485	1.605	1.974	2.182	1.986	1	2.067	1.921
540	Megasphaera massiliensis	B	Staphylococcus aureus	B	2.37333e+08	415500000	4	1	0.1	0.9	9.49333e+07	373950000	0.253866	-0.595395	0.111111	2.464	2.396	1	2.378	2.457	2.433	1.721	1.694	1.314	1.598	1.827	1.608	2.109	2.183	2.097	2.079	2.147	2.203
541	Megasphaera massiliensis	C	Staphylococcus aureus	C	2.62667e+08	348500000	4	1	0.1	0.9	1.05067e+08	313650000	0.334981	-0.47498	0.111111	1	1	1	1	1	2.368	1	1.396	1.302	1.333	1.207	1.532	2.298	2.214	2.204	2.165	2.113	2.226
542	Megasphaera massiliensis	A	Staphylococcus aureus	A	264000000	228000000	2	1	0.1	0.9	52800000	205200000	0.25731	-0.589543	0.111111	1	1	1	1	1	1	1	1	1	1	1	1	1	1.717	1.946	1.861	1.725	1.721
543	Megasphaera massiliensis	B	Staphylococcus aureus	B	2.37333e+08	415500000	2	1	0.1	0.9	4.74667e+07	373950000	0.126933	-0.896425	0.111111	1	1	1	2.428	1	1	1	1	1	1.691	1.193	1.339	2.068	1	2.061	2.115	2.177	2.134
544	Megasphaera massiliensis	C	Staphylococcus aureus	C	2.62667e+08	348500000	2	1	0.1	0.9	5.25333e+07	313650000	0.16749	-0.77601	0.111111	1	1	1	1	1	1	1.406	1	1	1.329	1.393	1.174	2.146	1	2.119	1.998	2.166	2.17
545	Enterococcus gallinarum	A	Staphylococcus aureus	A	250000000	228000000	4	1	0.9	0.1	900000000	22800000	39.4737	1.59631	9	1	1	1	1	1	1	1.589	1.565	1.669	1.655	1.626	1.854	1	1.058	1	1.325	1	1.15
546	Enterococcus gallinarum	B	Staphylococcus aureus	B	284800000	415500000	4	1	0.9	0.1	1025280000	41550000	24.6758	1.39227	9	1	1	1	1	1	1	2.229	2.071	1.975	2.109	2.068	2.161	1	1.102	1	1	1	1
547	Enterococcus gallinarum	C	Staphylococcus aureus	C	367000000	348500000	4	1	0.9	0.1	1321200000	34850000	37.911	1.57877	9	1	1	1	1	1	1	2.272	2.297	2.259	2.352	2.289	2.207	1	1	1	1	1	1
548	Enterococcus gallinarum	A	Staphylococcus aureus	A	250000000	228000000	4	1	0.8	0.2	800000000	45600000	17.5439	1.24413	4	1	1	1	1	1	1	1.682	1.575	1.352	1.611	1.531	1.525	1.083	1	1.411	1.145	1.269	1.153
549	Enterococcus gallinarum	B	Staphylococcus aureus	B	284800000	415500000	4	1	0.8	0.2	911360000	83100000	10.967	1.04009	4	1	1	1	1	1	1	2.104	2.007	2.106	2.086	2.026	1.972	1	1.156	1	1	1.249	1
550	Enterococcus gallinarum	C	Staphylococcus aureus	C	367000000	348500000	4	1	0.8	0.2	1174400000	69700000	16.8494	1.22658	4	1	1	1	1	1	1	2.093	2.158	2.065	2.206	2.071	2.308	1.229	1.187	1	1	1.137	1
551	Enterococcus gallinarum	A	Staphylococcus aureus	A	250000000	228000000	4	1	0.75	0.25	750000000	57000000	13.1579	1.11919	3	1	1	1	1	1	1	1.663	1.568	1.428	1.737	1.547	1.8	1.309	1.26	1	1.196	1.162	1.302
552	Enterococcus gallinarum	B	Staphylococcus aureus	B	284800000	415500000	4	1	0.75	0.25	854400000	103875000	8.22527	0.91515	3	1	1	1	1	1	1	2.076	2.199	2.153	2.098	2.032	1.954	1	1.31	1	1.24	1	1
553	Enterococcus gallinarum	C	Staphylococcus aureus	C	367000000	348500000	4	1	0.75	0.25	1101000000	87125000	12.637	1.10164	3	1	1	1	1	1	1	2.124	2.195	2.146	2.311	2.318	2.092	1	1	1	1	1	1
554	Enterococcus gallinarum	A	Staphylococcus aureus	A	250000000	228000000	4	1	0.625	0.375	625000000	85500000	7.30994	0.863914	1.66667	1	1	1.975	1	1	1	1.325	1.595	1.511	1.598	1.565	1.623	1.222	1.073	1.541	1.289	1.269	1.239
555	Enterococcus gallinarum	B	Staphylococcus aureus	B	284800000	415500000	4	1	0.625	0.375	712000000	155812500	4.56959	0.659878	1.66667	1	1	1	1	1	1	2.072	2.005	1.917	1.91	2.049	1.901	1.236	1.298	1.124	1.253	1.344	1.135
556	Enterococcus gallinarum	C	Staphylococcus aureus	C	367000000	348500000	4	1	0.625	0.375	917500000	130687500	7.02056	0.846372	1.66667	1	1	1	1	2.352	1	2.197	2.139	2.157	2.307	2.136	2.153	1.17	1.285	1.435	1.239	1.519	1.427
557	Enterococcus gallinarum	A	Staphylococcus aureus	A	250000000	228000000	4	1	0.5	0.5	500000000	114000000	4.38596	0.642065	1	1	1	2.159	2.237	1	2.233	1.418	1.477	1.685	1.766	1.498	1.738	1.528	1.321	1.556	1.596	1.463	1.554
558	Enterococcus gallinarum	B	Staphylococcus aureus	B	284800000	415500000	4	1	0.5	0.5	569600000	207750000	2.74176	0.438029	1	1	2.166	1	2.37	2.243	2.183	1.957	1.859	1	1.999	1.816	1.952	1.455	1.602	1	1.769	1.615	1.555
559	Enterococcus gallinarum	C	Staphylococcus aureus	C	367000000	348500000	4	1	0.5	0.5	734000000	174250000	4.21234	0.624523	1	1	1	1	1	1	1	2.018	1.938	2.033	2.005	1.762	1.945	1.5	1.418	1.435	1.428	1.184	1.149
560	Enterococcus gallinarum	A	Staphylococcus aureus	A	250000000	228000000	4	1	0.375	0.625	375000000	142500000	2.63158	0.420216	0.6	1	1	1	1	2.279	2.104	1	1.219	1.055	1.439	1.643	1.528	1	1.438	1.55	1.621	1.761	1.539
561	Enterococcus gallinarum	B	Staphylococcus aureus	B	284800000	415500000	4	1	0.375	0.625	427200000	259687500	1.64505	0.21618	0.6	2.341	2.243	2.385	2.172	2.363	2.235	1.85	1.733	1.736	1.789	1.842	1.733	1.856	1.783	1.72	1.801	1.887	1.754
562	Enterococcus gallinarum	C	Staphylococcus aureus	C	367000000	348500000	4	1	0.375	0.625	550500000	217812500	2.5274	0.402675	0.6	2.321	2.342	2.369	2.361	2.398	2.356	1.786	1.88	1.891	1.884	1.837	1.991	1.637	1.678	1.779	1.826	1.797	1.624
563	Enterococcus gallinarum	A	Staphylococcus aureus	A	250000000	228000000	4	1	0.25	0.75	250000000	171000000	1.46199	0.164944	0.333333	1	1	1	1	1	1	1.247	1.354	1.108	1.361	1.297	1.351	1.658	1.775	1.767	1.786	1.942	1.794
564	Enterococcus gallinarum	B	Staphylococcus aureus	B	284800000	415500000	4	1	0.25	0.75	284800000	311625000	0.913919	-0.0390923	0.333333	2.219	2.315	2.156	1	2.273	2.175	1.544	1.817	1.699	1	1.726	1.785	1.949	1.856	1.959	1	1.941	1.849
565	Enterococcus gallinarum	C	Staphylococcus aureus	C	367000000	348500000	4	1	0.25	0.75	367000000	261375000	1.40411	0.147402	0.333333	2.164	2.214	2.275	2.317	2.307	2.396	1.581	1.657	1.528	1.915	1.748	1.929	1.738	1.77	1.975	1.818	1.791	1.935
566	Enterococcus gallinarum	A	Staphylococcus aureus	A	250000000	228000000	4	1	0.2	0.8	200000000	182400000	1.09649	0.0400052	0.25	1	2.279	1	1	1	1	1	1.542	1.456	1.293	1.167	1.203	1	1.979	1.917	1.901	1.789	1.956
567	Enterococcus gallinarum	B	Staphylococcus aureus	B	284800000	415500000	4	1	0.2	0.8	227840000	332400000	0.685439	-0.164031	0.25	1	1	1	2.238	2.194	1	1.355	1.25	1	1.631	1.612	1.498	1.907	2.007	1.894	2.029	1.933	1.975
568	Enterococcus gallinarum	C	Staphylococcus aureus	C	367000000	348500000	4	1	0.2	0.8	293600000	278800000	1.05308	0.0224633	0.25	2.23	2.351	2.268	1	1	1	1.578	1.657	1.645	1.494	1.491	1.362	1.907	2.087	1.975	1.919	2.008	1.918
569	Enterococcus gallinarum	A	Staphylococcus aureus	A	250000000	228000000	4	1	0.1	0.9	100000000	205200000	0.487329	-0.312177	0.111111	1	1	1	1	1	1	1	1	1	1	1.305	1	1.985	1	2.097	2.001	1.886	1.915
570	Enterococcus gallinarum	B	Staphylococcus aureus	B	284800000	415500000	4	1	0.1	0.9	113920000	373950000	0.30464	-0.516214	0.111111	1	1	1	1	1	1	1.183	1.319	1	1.154	1.283	1	2.052	2.198	2.073	2.036	2.001	2.005
571	Enterococcus gallinarum	C	Staphylococcus aureus	C	367000000	348500000	4	1	0.1	0.9	146800000	313650000	0.468038	-0.329719	0.111111	1	1	1	1	1	1	1	1	1	1.188	1.44	1	1.949	1	1.987	2.004	2.104	1.906
572	Enterococcus gallinarum	A	Staphylococcus aureus	A	250000000	228000000	4	1	0.05	0.95	50000000	216600000	0.23084	-0.636688	0.0526316	1	1	1	1	1	1	1	1	1	1	1	1	2.055	2.026	2.026	1.845	1	2.116
573	Enterococcus gallinarum	B	Staphylococcus aureus	B	284800000	415500000	4	1	0.05	0.95	56960000	394725000	0.144303	-0.840725	0.0526316	1	1	1	1	1	1	1	1	1	1	1	1	1	2.105	1.791	2.11	2.02	2.117
574	Enterococcus gallinarum	C	Staphylococcus aureus	C	367000000	348500000	4	1	0.05	0.95	73400000	331075000	0.221702	-0.65423	0.0526316	1	1	1	1	1	1	1	1	1	1	1	1	2.016	2.022	2.128	1.954	2.132	1.935
